# Supplementary material for: Construction of congested Csp3–Csp3 bonds by a formal Ni-catalyzed alkylboration
Source: Chem Sci. 2021 Mar 9;12(15):5517–21. doi: 10.1039/d1sc00900a (PMC8179681; doi:10.1039/d1sc00900a)
Supplement: SC-012-D1SC00900A-s002 [file SC-012-D1SC00900A-s002.cif]

# Electronic Supplementary Material (ESI) for Chemical Science.
# This journal is © The Royal Society of Chemistry 2021

####################################################################### 
# 
# This file contains crystal structure data downloaded from the 
# Cambridge Structural Database (CSD) hosted by the Cambridge 
# Crystallographic Data Centre (CCDC).
# 
# Full information about CCDC data access policies and citation 
# guidelines are available at http://www.ccdc.cam.ac.uk/access/V1 
# 
# Audit and citation data items may have been added by the CCDC. 
# Please retain this information to preserve the provenance of 
# this file and to allow appropriate attribution of the data. 
# 
#######################################################################

data_20060
_database_code_depnum_ccdc_archive 'CCDC 2062906'
loop_
_audit_author_name
_audit_author_address
'Maren Pink'
;Indiana Univeristy
United States of America
;
_audit_update_record             
;
2021-02-13 deposited with the CCDC.	2021-03-08 downloaded from the CCDC.
;

_audit_creation_method           SHELXL-2018/3
_shelx_SHELXL_version_number     2018/3
_chemical_name_systematic        ?
_chemical_name_common            ?
_chemical_melting_point          ?
_chemical_formula_moiety         'C15 H29 N O3'
_chemical_formula_sum            'C15 H29 N O3'
_chemical_formula_weight         271.39

loop_
_atom_type_symbol
_atom_type_description
_atom_type_scat_dispersion_real
_atom_type_scat_dispersion_imag
_atom_type_scat_source
C C 0.0033 0.0016 'International Tables Vol C Tables 4.2.6.8 and 6.1.1.4'
H H 0.0000 0.0000 'International Tables Vol C Tables 4.2.6.8 and 6.1.1.4'
N N 0.0061 0.0033 'International Tables Vol C Tables 4.2.6.8 and 6.1.1.4'
O O 0.0106 0.0060 'International Tables Vol C Tables 4.2.6.8 and 6.1.1.4'

_space_group_crystal_system      monoclinic
_space_group_IT_number           14
_space_group_name_H-M_alt        'P 21/c'
_space_group_name_Hall           '-P 2ybc'

_shelx_space_group_comment       
;
The symmetry employed for this shelxl refinement is uniquely defined
by the following loop, which should always be used as a source of
symmetry information in preference to the above space-group names.
They are only intended as comments.
;

loop_
_space_group_symop_operation_xyz
'x, y, z'
'-x, y+1/2, -z+1/2'
'-x, -y, -z'
'x, -y-1/2, z-1/2'

_cell_length_a                   12.3834(11)
_cell_length_b                   10.9459(9)
_cell_length_c                   12.0235(9)
_cell_angle_alpha                90
_cell_angle_beta                 90.342(3)
_cell_angle_gamma                90
_cell_volume                     1629.7(2)
_cell_formula_units_Z            4
_cell_measurement_temperature    100(2)
_cell_measurement_reflns_used    3060
_cell_measurement_theta_min      2.48
_cell_measurement_theta_max      25.73

_exptl_crystal_description       plate
_exptl_crystal_colour            colorless
_exptl_crystal_density_meas      ?
_exptl_crystal_density_method    ?
_exptl_crystal_density_diffrn    1.106
_exptl_crystal_F_000             600
_exptl_transmission_factor_min   ?
_exptl_transmission_factor_max   ?
_exptl_crystal_size_max          0.140
_exptl_crystal_size_mid          0.110
_exptl_crystal_size_min          0.030
_exptl_absorpt_coefficient_mu    0.076
_shelx_estimated_absorpt_T_min   0.990
_shelx_estimated_absorpt_T_max   0.998
_exptl_absorpt_correction_type   multi-scan
_exptl_absorpt_correction_T_min  0.6470
_exptl_absorpt_correction_T_max  0.7454
_exptl_absorpt_process_details   'SADABS, G. Sheldrick; 2018'
_exptl_absorpt_special_details   ?
_diffrn_ambient_temperature      100(2)
_diffrn_radiation_wavelength     0.71073
_diffrn_radiation_type           MoK\a
_diffrn_source                   'microfocus sealed tube'
_diffrn_source_type              'Incoatec I\mS 3.0'
_diffrn_radiation_monochromator  'multilayer mirror'
_diffrn_measurement_device_type  'Bruker D8 VENTURE'
_diffrn_measurement_method       '\w and \f scans'
_diffrn_measurement_details      
'0.50 degree frames measured for 3 seconds each'

_diffrn_detector_area_resol_mean 7.3910
_diffrn_reflns_number            27891
_diffrn_reflns_av_unetI/netI     0.0458
_diffrn_reflns_av_R_equivalents  0.0936
_diffrn_reflns_limit_h_min       -15
_diffrn_reflns_limit_h_max       15
_diffrn_reflns_limit_k_min       -13
_diffrn_reflns_limit_k_max       13
_diffrn_reflns_limit_l_min       -15
_diffrn_reflns_limit_l_max       13
_diffrn_reflns_theta_min         2.483
_diffrn_reflns_theta_max         26.405
_diffrn_reflns_theta_full        25.242
_diffrn_measured_fraction_theta_max 0.996
_diffrn_measured_fraction_theta_full 0.997
_diffrn_reflns_Laue_measured_fraction_max 0.996
_diffrn_reflns_Laue_measured_fraction_full 0.997
_diffrn_reflns_point_group_measured_fraction_max 0.996
_diffrn_reflns_point_group_measured_fraction_full 0.997
_reflns_number_total             3333
_reflns_number_gt                2405
_reflns_threshold_expression     'I > 2\s(I)'
_reflns_Friedel_coverage         0.000
_reflns_Friedel_fraction_max     .
_reflns_Friedel_fraction_full    .

_reflns_special_details          
;
 Reflections were merged by SHELXL according to the crystal
 class for the calculation of statistics and refinement.
 
 _reflns_Friedel_fraction is defined as the number of unique
 Friedel pairs measured divided by the number that would be
 possible theoretically, ignoring centric projections and
 systematic absences.
;

_computing_data_collection       'BIS v6.2.9 (BrukerNano, 2018)'
_computing_cell_refinement       'SAINT V8.38A (BrukerNano, 2017)'
_computing_data_reduction        'SAINT V8.38A (BrukerNano, 2017)'
_computing_structure_solution    'XT, VERSION 2014/5'
_computing_structure_refinement  'SHELXL-2018/3 (Sheldrick, 2018)'
_computing_molecular_graphics    ?
_computing_publication_material  'APEX3 v2018.1-0 (BrukerNano, 2018)'

_refine_special_details          ?
_refine_ls_structure_factor_coef Fsqd
_refine_ls_matrix_type           full
_refine_ls_weighting_scheme      calc
_refine_ls_weighting_details     
'w=1/[\s^2^(Fo^2^)+(0.0537P)^2^+1.0551P] where P=(Fo^2^+2Fc^2^)/3'
_atom_sites_solution_primary     direct
_atom_sites_solution_secondary   difmap
_atom_sites_solution_hydrogens   mixed
_refine_ls_hydrogen_treatment    mixed
_refine_ls_extinction_method     none
_refine_ls_extinction_coef       .
_refine_ls_number_reflns         3333
_refine_ls_number_parameters     183
_refine_ls_number_restraints     0
_refine_ls_R_factor_all          0.0739
_refine_ls_R_factor_gt           0.0512
_refine_ls_wR_factor_ref         0.1394
_refine_ls_wR_factor_gt          0.1214
_refine_ls_goodness_of_fit_ref   1.048
_refine_ls_restrained_S_all      1.048
_refine_ls_shift/su_max          0.000
_refine_ls_shift/su_mean         0.000

loop_
_atom_site_label
_atom_site_type_symbol
_atom_site_fract_x
_atom_site_fract_y
_atom_site_fract_z
_atom_site_U_iso_or_equiv
_atom_site_adp_type
_atom_site_occupancy
_atom_site_site_symmetry_order
_atom_site_calc_flag
_atom_site_refinement_flags_posn
_atom_site_refinement_flags_adp
_atom_site_refinement_flags_occupancy
_atom_site_disorder_assembly
_atom_site_disorder_group
O1 O 0.22322(10) 0.22059(12) 0.22253(12) 0.0262(3) Uani 1 1 d . . . . .
O2 O 0.29070(10) 0.41445(12) 0.22463(11) 0.0241(3) Uani 1 1 d . . . . .
O3 O 0.57515(11) 0.11016(13) 0.25792(10) 0.0225(3) Uani 1 1 d . . . . .
H3O H 0.621(2) 0.050(3) 0.261(2) 0.054(8) Uiso 1 1 d . . . . .
N1 N 0.37934(12) 0.25628(13) 0.30630(13) 0.0189(3) Uani 1 1 d . . . . .
C1 C 0.39437(15) 0.12479(16) 0.32522(16) 0.0221(4) Uani 1 1 d . . . . .
H1A H 0.378673 0.077174 0.257016 0.026 Uiso 1 1 calc R U . . .
H1B H 0.347947 0.095042 0.386262 0.026 Uiso 1 1 calc R U . . .
C2 C 0.51390(15) 0.11736(16) 0.35691(15) 0.0189(4) Uani 1 1 d . . . . .
H2 H 0.528425 0.045702 0.406369 0.023 Uiso 1 1 calc R U . . .
C3 C 0.53560(14) 0.23917(16) 0.41859(14) 0.0173(4) Uani 1 1 d . . . . .
C4 C 0.47203(14) 0.32868(16) 0.34466(14) 0.0184(4) Uani 1 1 d . . . . .
H4A H 0.448132 0.400756 0.387736 0.022 Uiso 1 1 calc R U . . .
H4B H 0.516209 0.356571 0.281171 0.022 Uiso 1 1 calc R U . . .
C5 C 0.29750(14) 0.30575(17) 0.24905(15) 0.0198(4) Uani 1 1 d . . . . .
C6 C 0.12495(15) 0.2535(2) 0.15941(18) 0.0290(5) Uani 1 1 d . . . . .
C7 C 0.05981(16) 0.3475(2) 0.22258(19) 0.0335(5) Uani 1 1 d . . . . .
H7A H 0.048926 0.319233 0.299045 0.050 Uiso 1 1 calc R U . . .
H7B H -0.010437 0.358567 0.186005 0.050 Uiso 1 1 calc R U . . .
H7C H 0.098791 0.425372 0.223579 0.050 Uiso 1 1 calc R U . . .
C8 C 0.15536(18) 0.2962(2) 0.04367(18) 0.0387(6) Uani 1 1 d . . . . .
H8A H 0.196460 0.372461 0.049039 0.058 Uiso 1 1 calc R U . . .
H8B H 0.089654 0.309964 -0.000387 0.058 Uiso 1 1 calc R U . . .
H8C H 0.199614 0.233571 0.007614 0.058 Uiso 1 1 calc R U . . .
C9 C 0.06539(18) 0.1322(2) 0.1554(2) 0.0439(6) Uani 1 1 d . . . . .
H9A H 0.047309 0.106600 0.231127 0.066 Uiso 1 1 calc R U . . .
H9B H 0.111545 0.070292 0.120859 0.066 Uiso 1 1 calc R U . . .
H9C H -0.001091 0.141345 0.111539 0.066 Uiso 1 1 calc R U . . .
C10 C 0.65686(15) 0.27227(17) 0.42226(15) 0.0215(4) Uani 1 1 d . . . . .
H10 H 0.679931 0.277057 0.342820 0.026 Uiso 1 1 calc R U . . .
C11 C 0.73044(16) 0.17435(19) 0.47655(16) 0.0261(4) Uani 1 1 d . . . . .
H11 H 0.696242 0.092897 0.462966 0.031 Uiso 1 1 calc R U . . .
C12 C 0.84075(17) 0.1739(2) 0.41910(19) 0.0372(5) Uani 1 1 d . . . . .
H12A H 0.887251 0.112032 0.453744 0.056 Uiso 1 1 calc R U . . .
H12B H 0.874393 0.254492 0.426825 0.056 Uiso 1 1 calc R U . . .
H12C H 0.831072 0.154794 0.340029 0.056 Uiso 1 1 calc R U . . .
C13 C 0.74657(18) 0.1880(2) 0.60224(17) 0.0345(5) Uani 1 1 d . . . . .
H13A H 0.785437 0.116593 0.631123 0.052 Uiso 1 1 calc R U . . .
H13B H 0.676059 0.193973 0.638406 0.052 Uiso 1 1 calc R U . . .
H13C H 0.788542 0.262003 0.617663 0.052 Uiso 1 1 calc R U . . .
C14 C 0.67653(17) 0.40075(19) 0.47077(18) 0.0297(5) Uani 1 1 d . . . . .
H14A H 0.754034 0.418794 0.470103 0.045 Uiso 1 1 calc R U . . .
H14B H 0.650113 0.403745 0.547391 0.045 Uiso 1 1 calc R U . . .
H14C H 0.637935 0.461412 0.425652 0.045 Uiso 1 1 calc R U . . .
C15 C 0.48245(15) 0.23342(18) 0.53372(15) 0.0230(4) Uani 1 1 d . . . . .
H15A H 0.499859 0.307805 0.575491 0.035 Uiso 1 1 calc R U . . .
H15B H 0.509652 0.162028 0.574314 0.035 Uiso 1 1 calc R U . . .
H15C H 0.403963 0.226758 0.524730 0.035 Uiso 1 1 calc R U . . .

loop_
_atom_site_aniso_label
_atom_site_aniso_U_11
_atom_site_aniso_U_22
_atom_site_aniso_U_33
_atom_site_aniso_U_23
_atom_site_aniso_U_13
_atom_site_aniso_U_12
O1 0.0164(7) 0.0251(7) 0.0370(8) 0.0019(6) -0.0072(6) -0.0031(5)
O2 0.0203(7) 0.0227(7) 0.0294(7) 0.0043(6) -0.0043(6) -0.0008(5)
O3 0.0282(7) 0.0250(7) 0.0145(6) -0.0005(5) 0.0004(5) 0.0066(6)
N1 0.0181(8) 0.0181(8) 0.0204(7) -0.0005(6) -0.0035(6) -0.0015(6)
C1 0.0242(10) 0.0178(9) 0.0241(9) 0.0010(7) -0.0036(8) -0.0019(7)
C2 0.0224(9) 0.0190(9) 0.0154(8) 0.0008(7) -0.0004(7) 0.0012(7)
C3 0.0196(9) 0.0187(9) 0.0136(8) -0.0004(7) -0.0008(7) 0.0006(7)
C4 0.0194(9) 0.0190(9) 0.0168(9) -0.0016(7) -0.0028(7) -0.0017(7)
C5 0.0169(9) 0.0222(9) 0.0204(9) -0.0006(7) -0.0001(7) -0.0024(7)
C6 0.0151(9) 0.0347(11) 0.0370(11) 0.0001(9) -0.0062(9) -0.0008(8)
C7 0.0192(10) 0.0377(12) 0.0434(13) 0.0016(10) -0.0003(9) 0.0015(9)
C8 0.0257(11) 0.0595(16) 0.0309(11) -0.0032(11) -0.0072(9) 0.0002(10)
C9 0.0216(11) 0.0401(13) 0.0699(18) -0.0045(12) -0.0117(11) -0.0066(10)
C10 0.0191(9) 0.0282(10) 0.0170(9) -0.0009(7) -0.0003(7) -0.0011(8)
C11 0.0233(10) 0.0313(11) 0.0238(10) -0.0008(8) -0.0030(8) 0.0025(8)
C12 0.0240(11) 0.0517(14) 0.0359(12) -0.0031(10) 0.0013(9) 0.0048(10)
C13 0.0321(12) 0.0465(13) 0.0249(11) 0.0035(9) -0.0046(9) 0.0037(10)
C14 0.0262(11) 0.0314(11) 0.0315(11) -0.0046(9) -0.0019(9) -0.0048(9)
C15 0.0229(10) 0.0293(10) 0.0169(9) 0.0002(7) 0.0013(8) -0.0008(8)

_geom_special_details            
;
 All esds (except the esd in the dihedral angle between two l.s. planes)
 are estimated using the full covariance matrix.  The cell esds are taken
 into account individually in the estimation of esds in distances, angles
 and torsion angles; correlations between esds in cell parameters are only
 used when they are defined by crystal symmetry.  An approximate (isotropic)
 treatment of cell esds is used for estimating esds involving l.s. planes.
;

loop_
_geom_bond_atom_site_label_1
_geom_bond_atom_site_label_2
_geom_bond_distance
_geom_bond_site_symmetry_2
_geom_bond_publ_flag
O1 C5 1.347(2) . ?
O1 C6 1.475(2) . ?
O2 C5 1.228(2) . ?
O3 C2 1.417(2) . ?
O3 H3O 0.87(3) . ?
N1 C5 1.336(2) . ?
N1 C4 1.467(2) . ?
N1 C1 1.469(2) . ?
C1 C2 1.528(3) . ?
C1 H1A 0.9900 . ?
C1 H1B 0.9900 . ?
C2 C3 1.548(2) . ?
C2 H2 1.0000 . ?
C3 C4 1.537(2) . ?
C3 C15 1.538(2) . ?
C3 C10 1.545(2) . ?
C4 H4A 0.9900 . ?
C4 H4B 0.9900 . ?
C6 C7 1.514(3) . ?
C6 C8 1.517(3) . ?
C6 C9 1.520(3) . ?
C7 H7A 0.9800 . ?
C7 H7B 0.9800 . ?
C7 H7C 0.9800 . ?
C8 H8A 0.9800 . ?
C8 H8B 0.9800 . ?
C8 H8C 0.9800 . ?
C9 H9A 0.9800 . ?
C9 H9B 0.9800 . ?
C9 H9C 0.9800 . ?
C10 C14 1.541(3) . ?
C10 C11 1.549(3) . ?
C10 H10 1.0000 . ?
C11 C13 1.530(3) . ?
C11 C12 1.535(3) . ?
C11 H11 1.0000 . ?
C12 H12A 0.9800 . ?
C12 H12B 0.9800 . ?
C12 H12C 0.9800 . ?
C13 H13A 0.9800 . ?
C13 H13B 0.9800 . ?
C13 H13C 0.9800 . ?
C14 H14A 0.9800 . ?
C14 H14B 0.9800 . ?
C14 H14C 0.9800 . ?
C15 H15A 0.9800 . ?
C15 H15B 0.9800 . ?
C15 H15C 0.9800 . ?

loop_
_geom_angle_atom_site_label_1
_geom_angle_atom_site_label_2
_geom_angle_atom_site_label_3
_geom_angle
_geom_angle_site_symmetry_1
_geom_angle_site_symmetry_3
_geom_angle_publ_flag
C5 O1 C6 120.85(15) . . ?
C2 O3 H3O 111.0(18) . . ?
C5 N1 C4 122.18(15) . . ?
C5 N1 C1 124.88(15) . . ?
C4 N1 C1 112.49(14) . . ?
N1 C1 C2 102.26(14) . . ?
N1 C1 H1A 111.3 . . ?
C2 C1 H1A 111.3 . . ?
N1 C1 H1B 111.3 . . ?
C2 C1 H1B 111.3 . . ?
H1A C1 H1B 109.2 . . ?
O3 C2 C1 108.42(15) . . ?
O3 C2 C3 110.97(14) . . ?
C1 C2 C3 103.80(14) . . ?
O3 C2 H2 111.1 . . ?
C1 C2 H2 111.1 . . ?
C3 C2 H2 111.1 . . ?
C4 C3 C15 109.05(15) . . ?
C4 C3 C10 111.19(14) . . ?
C15 C3 C10 113.89(14) . . ?
C4 C3 C2 100.67(13) . . ?
C15 C3 C2 108.78(14) . . ?
C10 C3 C2 112.42(14) . . ?
N1 C4 C3 103.57(14) . . ?
N1 C4 H4A 111.0 . . ?
C3 C4 H4A 111.0 . . ?
N1 C4 H4B 111.0 . . ?
C3 C4 H4B 111.0 . . ?
H4A C4 H4B 109.0 . . ?
O2 C5 N1 124.50(17) . . ?
O2 C5 O1 124.63(17) . . ?
N1 C5 O1 110.87(16) . . ?
O1 C6 C7 110.38(17) . . ?
O1 C6 C8 109.78(16) . . ?
C7 C6 C8 112.78(19) . . ?
O1 C6 C9 101.62(16) . . ?
C7 C6 C9 110.47(18) . . ?
C8 C6 C9 111.3(2) . . ?
C6 C7 H7A 109.5 . . ?
C6 C7 H7B 109.5 . . ?
H7A C7 H7B 109.5 . . ?
C6 C7 H7C 109.5 . . ?
H7A C7 H7C 109.5 . . ?
H7B C7 H7C 109.5 . . ?
C6 C8 H8A 109.5 . . ?
C6 C8 H8B 109.5 . . ?
H8A C8 H8B 109.5 . . ?
C6 C8 H8C 109.5 . . ?
H8A C8 H8C 109.5 . . ?
H8B C8 H8C 109.5 . . ?
C6 C9 H9A 109.5 . . ?
C6 C9 H9B 109.5 . . ?
H9A C9 H9B 109.5 . . ?
C6 C9 H9C 109.5 . . ?
H9A C9 H9C 109.5 . . ?
H9B C9 H9C 109.5 . . ?
C14 C10 C3 112.09(15) . . ?
C14 C10 C11 112.38(16) . . ?
C3 C10 C11 114.78(15) . . ?
C14 C10 H10 105.6 . . ?
C3 C10 H10 105.6 . . ?
C11 C10 H10 105.6 . . ?
C13 C11 C12 109.48(17) . . ?
C13 C11 C10 114.95(17) . . ?
C12 C11 C10 109.62(17) . . ?
C13 C11 H11 107.5 . . ?
C12 C11 H11 107.5 . . ?
C10 C11 H11 107.5 . . ?
C11 C12 H12A 109.5 . . ?
C11 C12 H12B 109.5 . . ?
H12A C12 H12B 109.5 . . ?
C11 C12 H12C 109.5 . . ?
H12A C12 H12C 109.5 . . ?
H12B C12 H12C 109.5 . . ?
C11 C13 H13A 109.5 . . ?
C11 C13 H13B 109.5 . . ?
H13A C13 H13B 109.5 . . ?
C11 C13 H13C 109.5 . . ?
H13A C13 H13C 109.5 . . ?
H13B C13 H13C 109.5 . . ?
C10 C14 H14A 109.5 . . ?
C10 C14 H14B 109.5 . . ?
H14A C14 H14B 109.5 . . ?
C10 C14 H14C 109.5 . . ?
H14A C14 H14C 109.5 . . ?
H14B C14 H14C 109.5 . . ?
C3 C15 H15A 109.5 . . ?
C3 C15 H15B 109.5 . . ?
H15A C15 H15B 109.5 . . ?
C3 C15 H15C 109.5 . . ?
H15A C15 H15C 109.5 . . ?
H15B C15 H15C 109.5 . . ?

loop_
_geom_torsion_atom_site_label_1
_geom_torsion_atom_site_label_2
_geom_torsion_atom_site_label_3
_geom_torsion_atom_site_label_4
_geom_torsion
_geom_torsion_site_symmetry_1
_geom_torsion_site_symmetry_2
_geom_torsion_site_symmetry_3
_geom_torsion_site_symmetry_4
_geom_torsion_publ_flag
C5 N1 C1 C2 161.19(17) . . . . ?
C4 N1 C1 C2 -11.21(19) . . . . ?
N1 C1 C2 O3 -85.38(16) . . . . ?
N1 C1 C2 C3 32.68(17) . . . . ?
O3 C2 C3 C4 74.73(17) . . . . ?
C1 C2 C3 C4 -41.55(17) . . . . ?
O3 C2 C3 C15 -170.76(14) . . . . ?
C1 C2 C3 C15 72.96(17) . . . . ?
O3 C2 C3 C10 -43.67(19) . . . . ?
C1 C2 C3 C10 -159.94(14) . . . . ?
C5 N1 C4 C3 172.48(16) . . . . ?
C1 N1 C4 C3 -14.88(19) . . . . ?
C15 C3 C4 N1 -80.35(17) . . . . ?
C10 C3 C4 N1 153.25(14) . . . . ?
C2 C3 C4 N1 33.96(16) . . . . ?
C4 N1 C5 O2 -1.1(3) . . . . ?
C1 N1 C5 O2 -172.82(18) . . . . ?
C4 N1 C5 O1 179.35(15) . . . . ?
C1 N1 C5 O1 7.6(2) . . . . ?
C6 O1 C5 O2 0.3(3) . . . . ?
C6 O1 C5 N1 179.79(16) . . . . ?
C5 O1 C6 C7 -60.0(2) . . . . ?
C5 O1 C6 C8 64.9(2) . . . . ?
C5 O1 C6 C9 -177.21(18) . . . . ?
C4 C3 C10 C14 60.95(19) . . . . ?
C15 C3 C10 C14 -62.7(2) . . . . ?
C2 C3 C10 C14 172.95(15) . . . . ?
C4 C3 C10 C11 -169.26(15) . . . . ?
C15 C3 C10 C11 67.1(2) . . . . ?
C2 C3 C10 C11 -57.3(2) . . . . ?
C14 C10 C11 C13 40.0(2) . . . . ?
C3 C10 C11 C13 -89.7(2) . . . . ?
C14 C10 C11 C12 -83.8(2) . . . . ?
C3 C10 C11 C12 146.52(17) . . . . ?

loop_
_geom_hbond_atom_site_label_D
_geom_hbond_atom_site_label_H
_geom_hbond_atom_site_label_A
_geom_hbond_distance_DH
_geom_hbond_distance_HA
_geom_hbond_distance_DA
_geom_hbond_angle_DHA
_geom_hbond_site_symmetry_A
_geom_hbond_publ_flag
O3 H3O O2 0.87(3) 1.85(3) 2.7182(19) 175(3) 2_645 yes
C7 H7C O2 0.98 2.38 2.952(2) 116.6 . yes
C8 H8A O2 0.98 2.45 3.029(3) 117.5 . yes

_refine_diff_density_max         0.489
_refine_diff_density_min         -0.226
_refine_diff_density_rms         0.050

_shelx_res_file                  
;
TITL 20060 in P2(1)/c
    20060.res
    created by SHELXL-2018/3 at 23:07:06 on 29-Jun-2020
CELL 0.71073 12.3834 10.9459 12.0235 90.000 90.342 90.000
ZERR 4.00 0.0011 0.0009 0.0009 0.000 0.003 0.000
LATT 1
SYMM -x, y+1/2, -z+1/2
SFAC C H N O
UNIT 60 116 4 12

rem +20060.bodd
LIST 4
SIZE 0.14 0.11 0.03
TEMP -173.150
SIZE 0.030 0.110 0.140
ACTA
L.S. 24
FMAP 2
PLAN -5 0 0.00
HTAB
CONF
WPDB -1
EQIV $1 -x+1, y-1/2, -z+1/2
HTAB O3 O2_$1
HTAB C7 O2
HTAB C8 O2
BOND $H
CONF
rem IDEAL parameters 0.09556   0.02820   0.41654
WGHT    0.053700    1.055100
FVAR       0.32555
O1    4    0.223222    0.220586    0.222532    11.00000    0.01641    0.02510 =
         0.03697    0.00189   -0.00725   -0.00308
O2    4    0.290702    0.414446    0.224631    11.00000    0.02033    0.02265 =
         0.02939    0.00430   -0.00429   -0.00075
O3    4    0.575148    0.110158    0.257920    11.00000    0.02816    0.02497 =
         0.01449   -0.00051    0.00042    0.00661

H3O   2    0.621066    0.049773    0.260974    11.00000    0.05355
N1    3    0.379340    0.256282    0.306304    11.00000    0.01810    0.01806 =
         0.02036   -0.00054   -0.00349   -0.00149
C1    1    0.394369    0.124791    0.325225    11.00000    0.02424    0.01783 =
         0.02411    0.00100   -0.00355   -0.00187
AFIX  23
H1A   2    0.378673    0.077174    0.257016    11.00000   -1.20000
H1B   2    0.347947    0.095042    0.386262    11.00000   -1.20000
AFIX   0
C2    1    0.513898    0.117362    0.356907    11.00000    0.02239    0.01899 =
         0.01538    0.00081   -0.00040    0.00117
AFIX  13
H2    2    0.528425    0.045702    0.406369    11.00000   -1.20000
AFIX   0
C3    1    0.535598    0.239171    0.418591    11.00000    0.01959    0.01874 =
         0.01364   -0.00039   -0.00075    0.00060
C4    1    0.472034    0.328683    0.344657    11.00000    0.01935    0.01900 =
         0.01682   -0.00158   -0.00279   -0.00173
AFIX  23
H4A   2    0.448132    0.400756    0.387736    11.00000   -1.20000
H4B   2    0.516209    0.356571    0.281171    11.00000   -1.20000
AFIX   0
C5    1    0.297503    0.305752    0.249051    11.00000    0.01692    0.02218 =
         0.02036   -0.00062   -0.00010   -0.00242
C6    1    0.124945    0.253535    0.159408    11.00000    0.01514    0.03468 =
         0.03700    0.00011   -0.00620   -0.00078
C7    1    0.059815    0.347456    0.222578    11.00000    0.01922    0.03772 =
         0.04345    0.00158   -0.00034    0.00146
AFIX 137
H7A   2    0.048926    0.319233    0.299045    11.00000   -1.50000
H7B   2   -0.010437    0.358567    0.186005    11.00000   -1.50000
H7C   2    0.098791    0.425372    0.223579    11.00000   -1.50000
AFIX   0
C8    1    0.155361    0.296156    0.043673    11.00000    0.02574    0.05949 =
         0.03091   -0.00324   -0.00719    0.00024
AFIX 137
H8A   2    0.196460    0.372461    0.049039    11.00000   -1.50000
H8B   2    0.089654    0.309964   -0.000387    11.00000   -1.50000
H8C   2    0.199614    0.233571    0.007614    11.00000   -1.50000
AFIX   0
C9    1    0.065386    0.132161    0.155375    11.00000    0.02159    0.04005 =
         0.06991   -0.00451   -0.01168   -0.00662
AFIX 137
H9A   2    0.047309    0.106600    0.231127    11.00000   -1.50000
H9B   2    0.111545    0.070292    0.120859    11.00000   -1.50000
H9C   2   -0.001091    0.141345    0.111539    11.00000   -1.50000
AFIX   0
C10   1    0.656859    0.272267    0.422263    11.00000    0.01909    0.02824 =
         0.01704   -0.00095   -0.00026   -0.00109
AFIX  13
H10   2    0.679931    0.277057    0.342820    11.00000   -1.20000
AFIX   0
C11   1    0.730437    0.174346    0.476552    11.00000    0.02330    0.03128 =
         0.02382   -0.00080   -0.00305    0.00247
AFIX  13
H11   2    0.696242    0.092897    0.462966    11.00000   -1.20000
AFIX   0
C12   1    0.840755    0.173873    0.419097    11.00000    0.02395    0.05173 =
         0.03588   -0.00309    0.00128    0.00480
AFIX 137
H12A  2    0.887251    0.112032    0.453744    11.00000   -1.50000
H12B  2    0.874393    0.254492    0.426825    11.00000   -1.50000
H12C  2    0.831072    0.154794    0.340029    11.00000   -1.50000
AFIX   0
C13   1    0.746569    0.187952    0.602236    11.00000    0.03212    0.04651 =
         0.02495    0.00352   -0.00459    0.00374
AFIX 137
H13A  2    0.785437    0.116593    0.631123    11.00000   -1.50000
H13B  2    0.676059    0.193973    0.638406    11.00000   -1.50000
H13C  2    0.788542    0.262003    0.617663    11.00000   -1.50000
AFIX   0
C14   1    0.676526    0.400752    0.470768    11.00000    0.02620    0.03144 =
         0.03152   -0.00461   -0.00188   -0.00478
AFIX 137
H14A  2    0.754034    0.418794    0.470103    11.00000   -1.50000
H14B  2    0.650113    0.403745    0.547391    11.00000   -1.50000
H14C  2    0.637935    0.461412    0.425652    11.00000   -1.50000
AFIX   0
C15   1    0.482450    0.233419    0.533719    11.00000    0.02292    0.02927 =
         0.01689    0.00019    0.00132   -0.00078
AFIX 137
H15A  2    0.499859    0.307805    0.575491    11.00000   -1.50000
H15B  2    0.509652    0.162028    0.574314    11.00000   -1.50000
H15C  2    0.403963    0.226758    0.524730    11.00000   -1.50000
AFIX   0
HKLF 4 1 1 0 0 0 1 0 0 0 1


REM  20060 in P2(1)/c
REM wR2 = 0.139385, GooF = S = 1.04755, Restrained GooF = 1.04755 for all data
REM R1 = 0.051239 for 2405 Fo > 4sig(Fo) and 0.073916 for all 3333 data
REM 183 parameters refined using 0 restraints

END

WGHT      0.0537      1.0551

REM Instructions for potential hydrogen bonds
HTAB O3 O2_$1
HTAB C7 O2
HTAB C8 O2

REM Highest difference peak  0.489,  deepest hole -0.226,  1-sigma level  0.050
Q1    1   0.7978  0.1352  0.0490  11.00000  0.05    0.49
Q2    1   0.6719  0.4861  0.4230  11.00000  0.05    0.45
Q3    1   0.5287  0.1804  0.3921  11.00000  0.05    0.25
Q4    1   0.5965  0.2518  0.4216  11.00000  0.05    0.24
Q5    1   0.6854  0.2238  0.4528  11.00000  0.05    0.24
;
_shelx_res_checksum              92990

_shelx_hkl_file                  
;
   0   0  -3    0.63    0.48
   0   0  -3    0.15    0.42
   0   0  -3    0.35    0.56
   0   0  -3   -0.06    0.40
   0   0  -4  262.65    6.65
   0   0  -4  257.02    6.05
   0   0  -4  263.76    6.26
   0   0  -4  267.01    6.64
   0   0  -5    0.43    0.47
   0   0  -5    0.73    0.69
   0   0  -5    0.41    0.62
   0   0  -5    0.20    0.49
   0   0  -5    0.43    0.57
   0   0  -6   98.30    4.45
   0   0  -6   95.90    4.57
   0   0  -6  108.68    4.41
   0   0  -6   96.05    4.01
   0   0  -6   96.37    4.73
   0   0  -7    2.69    1.19
   0   0  -7    2.09    1.02
   0   0  -7    1.70    0.86
   0   0  -7    0.68    0.78
   0   0  -7    0.81    0.70
   0   0  -8    1.39    0.93
   0   0  -8    2.86    1.08
   0   0  -8    4.01    1.22
   0   0  -8    1.68    0.99
   0   0  -8    3.06    1.35
   0   0  -9    0.88    0.76
   0   0  -9   -0.51    0.48
   0   0  -9   -0.79    0.45
   0   0  -9    0.70    0.66
   0   0  -9   -0.22    0.61
   0   0 -10   59.97    4.50
   0   0 -10   59.68    4.27
   0   0 -10   54.12    4.57
   0   0 -10   58.07    3.84
   0   0 -10   54.05    4.08
   0   0 -11    0.71    1.00
   0   0 -11   -0.67    0.54
   0   0 -11    0.27    0.90
   0   0 -11   -0.28    0.49
   0   0 -11   -0.85    0.65
   0   0 -12   21.17    3.43
   0   0 -12   29.11    3.96
   0   0 -12   24.85    3.83
   0   0 -12   28.90    5.14
   0   0 -12   27.24    4.43
   0   0 -13   -0.48    0.88
   0   0 -13    0.44    0.86
   0   0 -13    0.99    1.43
   0   0 -13   -0.34    0.86
   0   0 -13    0.82    1.42
   0   0 -14    1.88    1.43
   0   0 -14    6.31    2.06
   0   0 -14    1.22    1.57
   0   0 -14    2.73    1.66
   0   0 -15    0.24    1.02
   0   0 -15   -0.30    1.03
   0   0 -15   -0.07    1.44
   0   0 -15   -0.18    0.98
   0   0 -15   -0.17    0.76
   0   1   1   60.50    1.80
   0   1  -1   59.96    1.71
   0   1  -1   63.05    1.95
   0   1  -1   59.64    2.07
   0  -1  -1   58.85    1.76
   0  -1   1   59.26    2.08
   0  -1  -1   60.72    2.09
   0  -1   1   64.19    1.94
   0  -1   1   65.31    1.76
   0  -1  -1   63.87    1.54
   0   1  -2   62.37    2.57
   0   1  -2   66.70    2.29
   0   1   2   61.07    2.11
   0   1   2   62.37    2.56
   0  -1   2   68.81    2.32
   0  -1  -2   64.29    2.18
   0  -1   2   61.07    2.53
   0  -1  -2   57.78    2.41
   0   1  -3   54.97    1.70
   0   1   3   56.15    2.36
   0   1  -3   54.00    2.35
   0   1  -3   51.73    2.66
   0  -1   3   54.81    2.69
   0  -1  -3   53.72    2.38
   0  -1   3   53.69    2.44
   0  -1  -3   56.99    2.70
   0  -1  -3   53.38    2.61
   0   1   4   26.91    2.18
   0   1  -4   27.54    1.44
   0   1  -4   26.84    1.88
   0   1  -4   25.12    2.10
   0  -1  -4   28.40    2.14
   0  -1  -4   27.28    2.04
   0  -1  -4   29.48    2.03
   0  -1   4   24.05    1.79
   0   1  -5   19.20    2.43
   0   1  -5   17.70    1.69
   0   1  -5   20.94    1.45
   0  -1  -5   22.63    2.62
   0  -1  -5   18.68    1.85
   0  -1   5   19.00    1.76
   0  -1  -5   18.88    1.65
   0  -1  -5   21.43    2.52
   0   1  -6   13.62    1.66
   0   1  -6   15.63    2.19
   0   1  -6   15.59    2.72
   0  -1  -6   17.47    2.88
   0  -1  -6   14.22    2.18
   0  -1  -6   13.32    2.08
   0  -1  -6   13.30    2.05
   0  -1  -6   15.28    2.32
   0  -1   6   15.83    2.34
   0   1  -7   31.58    2.58
   0   1  -7   33.90    2.20
   0   1  -7   29.23    2.81
   0  -1  -7   33.85    2.69
   0  -1  -7   33.91    2.87
   0  -1  -7   31.36    2.81
   0  -1  -7   33.93    2.75
   0   1  -8    2.59    0.93
   0   1  -8    5.98    1.67
   0   1  -8    3.36    1.56
   0   1  -8    5.29    1.49
   0   1  -8    4.03    1.40
   0  -1  -8    1.82    1.11
   0  -1  -8    1.87    1.02
   0  -1  -8    4.03    1.35
   0  -1  -8    1.48    1.09
   0  -1  -8    3.75    1.36
   0   1  -9   20.77    2.91
   0   1  -9   25.32    3.54
   0   1  -9   33.95    5.05
   0   1  -9   24.49    3.46
   0   1  -9   22.70    2.08
   0  -1  -9   24.88    3.21
   0  -1  -9   25.01    2.58
   0  -1  -9   21.91    3.38
   0  -1  -9   23.43    3.36
   0  -1  -9   17.92    2.71
   0   1 -10   90.64    4.35
   0   1 -10  100.33    6.55
   0   1 -10   95.34    5.33
   0   1 -10   85.83    5.13
   0   1 -10   99.63    6.14
   0  -1 -10  104.53    5.68
   0  -1 -10  102.84    5.60
   0  -1 -10   93.61    5.50
   0  -1 -10   99.30    6.03
   0  -1 -10  100.12    5.46
   0   1 -11    6.24    1.92
   0   1 -11    6.97    2.40
   0   1 -11    8.20    2.30
   0   1 -11    5.74    1.79
   0   1 -11    5.25    1.43
   0  -1 -11    6.64    1.74
   0  -1 -11    6.34    1.98
   0  -1 -11    7.35    2.35
   0  -1 -11    3.65    1.44
   0  -1 -11    3.42    1.63
   0   1 -12    3.18    1.59
   0   1 -12    2.26    1.51
   0   1 -12    1.33    1.00
   0   1 -12    3.71    2.01
   0   1 -12    1.59    1.63
   0  -1 -12    2.64    1.58
   0  -1 -12    1.36    1.41
   0  -1 -12    1.61    1.30
   0  -1 -12    2.03    1.51
   0  -1 -12    2.68    1.29
   0   1 -13    4.48    1.48
   0   1 -13    1.43    1.30
   0   1 -13    2.40    1.50
   0   1 -13    7.35    2.75
   0   1 -13    6.73    2.16
   0  -1 -13    2.89    1.70
   0  -1 -13    4.57    1.95
   0  -1 -13    4.57    1.74
   0  -1 -13    2.32    1.58
   0  -1 -13    3.58    2.12
   0   1 -14    2.68    2.16
   0   1 -14    2.77    1.69
   0   1 -14    2.74    2.04
   0   1 -14    2.89    1.63
   0   1 -14    2.00    1.23
   0  -1 -14    2.63    1.83
   0  -1 -14    1.03    1.36
   0  -1 -14    1.61    1.50
   0  -1 -14    0.58    1.22
   0  -1 -14    3.20    2.10
   0   2  -1   10.18    1.30
   0   2   1    5.78    1.21
   0   2   1    9.24    1.23
   0   2   1    7.90    0.77
   0   2  -1    6.92    1.10
   0   2  -1    6.79    1.07
   0  -2  -1    6.86    0.68
   0  -2   1    9.34    1.18
   0  -2  -1    8.49    1.17
   0  -2   1    6.02    0.90
   0  -2  -1    6.50    1.14
   0  -2   1    8.52    1.23
   0   2   2   18.22    1.69
   0   2  -2   18.77    1.51
   0   2  -2   17.65    1.32
   0   2  -2   19.09    1.65
   0   2   2   21.84    1.50
   0  -2   2   17.59    1.51
   0  -2   2   20.60    1.70
   0  -2  -2   20.98    1.17
   0  -2  -2   19.21    1.65
   0  -2  -2   17.60    1.37
   0   2   3    9.71    1.36
   0   2  -3    9.79    1.36
   0   2  -3   11.02    1.62
   0   2   3   11.05    1.91
   0  -2  -3   10.54    1.41
   0  -2  -3   12.62    1.95
   0  -2   3   10.82    1.53
   0  -2   3   13.95    2.12
   0   2   4    1.00    0.74
   0   2  -4    0.40    0.58
   0   2   4    0.17    0.54
   0   2  -4   -0.04    0.45
   0  -2   4   -0.05    0.49
   0  -2   4    0.26    0.51
   0  -2  -4    0.66    0.66
   0  -2  -4    0.92    0.76
   0  -2  -4   -0.12    0.64
   0   2   5   60.60    3.02
   0   2  -5   64.80    3.90
   0   2   5   60.57    3.79
   0   2  -5   68.59    3.41
   0  -2  -5   56.72    3.50
   0  -2   5   65.08    3.34
   0  -2  -5   63.03    3.67
   0  -2  -5   66.53    3.32
   0   2  -6    4.17    1.52
   0   2   6    1.70    1.15
   0   2  -6    3.96    0.73
   0   2  -6    5.18    1.29
   0  -2  -6    4.60    1.31
   0  -2  -6    3.46    1.23
   0  -2  -6    4.34    1.35
   0  -2  -6    5.25    1.15
   0  -2   6    3.80    1.09
   0   2  -7    0.36    0.62
   0   2  -7    0.61    0.42
   0   2  -7   -0.29    0.49
   0  -2  -7   -0.01    0.65
   0  -2  -7    0.88    0.94
   0  -2  -7    0.97    0.82
   0  -2   7    0.13    0.61
   0  -2  -7   -0.09    0.40
   0   2  -8   33.13    2.03
   0   2  -8   36.23    3.50
   0   2  -8   36.93    3.06
   0  -2  -8   38.26    3.23
   0  -2  -8   41.68    3.45
   0  -2  -8   35.16    2.78
   0  -2   8   45.96    3.43
   0  -2  -8   35.30    3.21
   0  -2  -8   36.14    3.24
   0   2  -9    1.30    0.64
   0   2  -9    0.52    0.86
   0   2  -9    0.85    0.80
   0  -2  -9    1.08    1.11
   0  -2  -9    0.31    0.86
   0  -2  -9    4.02    1.48
   0  -2  -9    1.60    1.13
   0  -2  -9    2.73    1.16
   0   2 -10    1.01    0.67
   0   2 -10    0.18    0.85
   0   2 -10   -0.01    0.79
   0   2 -10    0.94    1.18
   0   2 -10   -0.79    0.49
   0  -2 -10   -0.43    0.54
   0  -2 -10   -0.28    0.68
   0  -2 -10    0.05    0.88
   0  -2 -10    0.24    0.87
   0  -2 -10    0.26    0.91
   0   2 -11   16.66    3.36
   0   2 -11   19.36    1.88
   0   2 -11   17.89    4.13
   0   2 -11   20.27    3.48
   0   2 -11   20.06    3.61
   0  -2 -11   20.64    3.62
   0  -2 -11   13.65    2.70
   0  -2 -11   22.50    3.82
   0  -2 -11   21.04    3.41
   0  -2 -11   18.04    3.06
   0   2 -12    9.43    2.42
   0   2 -12   10.15    2.75
   0   2 -12    8.57    2.22
   0   2 -12    8.36    1.62
   0   2 -12    4.41    1.91
   0  -2 -12   10.73    2.86
   0  -2 -12    7.31    2.05
   0  -2 -12   11.02    2.39
   0  -2 -12    7.83    2.32
   0  -2 -12    8.29    2.36
   0   2 -13    1.83    1.52
   0   2 -13    2.36    1.55
   0   2 -13    0.04    1.02
   0   2 -13    3.21    1.11
   0   2 -13    1.23    1.86
   0  -2 -13    1.05    1.19
   0  -2 -13    4.23    1.91
   0  -2 -13    0.63    0.92
   0  -2 -13    3.15    1.78
   0   2 -14    1.06    1.85
   0   2 -14   -0.08    0.95
   0   2 -14    0.13    1.46
   0   2 -14    1.04    1.29
   0  -2 -14    0.45    1.02
   0  -2 -14    1.77    1.62
   0  -2 -14    0.56    1.46
   0  -2 -14    1.84    1.51
   0   3   0    0.10    0.57
   0   3   0   -0.16    0.35
   0   3   0    0.07    0.50
   0  -3   0    1.17    0.75
   0  -3   0    0.16    0.53
   0  -3   0   -0.11    0.52
   0   3   1  283.41    7.34
   0   3   1  285.58    8.07
   0   3   1  288.57    6.01
   0   3  -1  287.59    7.03
   0   3  -1  293.55    7.38
   0   3  -1  291.38    6.96
   0  -3   1  288.37    6.75
   0  -3   1  282.07    6.97
   0  -3  -1  289.73    7.50
   0  -3  -1  293.64    7.38
   0  -3  -1  280.39    5.86
   0  -3   1  279.17    7.10
   0   3  -2   13.18    2.13
   0   3  -2   12.06    1.65
   0   3   2   11.78    1.58
   0   3  -2   11.21    1.81
   0   3   2    9.80    1.66
   0   3   2   10.98    1.07
   0  -3  -2   10.38    1.76
   0  -3   2   11.94    1.67
   0  -3  -2    9.84    0.90
   0  -3   2   12.05    1.68
   0  -3   2   11.74    1.82
   0  -3  -2   10.65    1.50
   0   3  -3   57.14    3.09
   0   3  -3   59.50    3.46
   0   3   3   57.49    3.47
   0   3   3   56.20    2.84
   0   3  -3   57.32    2.75
   0  -3  -3   62.30    3.46
   0  -3  -3   57.83    2.82
   0  -3   3   58.40    3.07
   0  -3   3   62.34    3.51
   0   3  -4    6.33    1.20
   0   3   4    4.69    1.26
   0   3  -4    4.33    1.27
   0   3  -4    4.81    1.23
   0  -3  -4    4.87    1.43
   0  -3  -4    5.48    1.22
   0  -3   4    4.68    1.28
   0  -3   4    4.17    1.08
   0   3   5    2.12    1.20
   0   3   5    1.51    0.87
   0   3  -5    1.75    0.80
   0   3  -5    0.97    0.79
   0   3  -5    0.95    0.79
   0  -3   5    4.00    1.33
   0  -3  -5    2.36    0.94
   0  -3  -5    2.13    1.02
   0  -3   5    1.07    0.86
   0  -3  -5    0.73    0.92
   0   3   6    1.12    1.06
   0   3  -6   -0.30    0.47
   0   3   6    0.08    0.57
   0   3  -6    0.71    0.90
   0  -3  -6    0.53    0.80
   0  -3  -6   -0.32    0.56
   0  -3   6    0.56    0.67
   0  -3  -6    0.52    0.75
   0   3   7    6.46    1.80
   0   3  -7    5.99    1.50
   0   3  -7   15.47    3.21
   0  -3  -7   10.77    2.53
   0  -3  -7   10.68    2.02
   0  -3   7   10.03    2.07
   0  -3  -7    9.71    2.06
   0  -3  -7   10.63    1.55
   0   3  -8  119.30    5.81
   0  -3  -8  119.71    5.72
   0  -3  -8  126.89    6.46
   0  -3   8  118.48    5.77
   0  -3  -8  118.05    4.68
   0  -3  -8  117.72    6.23
   0   3  -9    4.78    1.87
   0   3  -9    3.47    1.33
   0  -3   9    1.70    1.20
   0  -3  -9    1.93    1.35
   0  -3  -9    4.50    1.64
   0  -3  -9    2.05    1.19
   0  -3  -9    1.90    0.97
   0   3 -10   54.13    4.94
   0   3 -10   46.84    3.97
   0  -3 -10   41.53    3.64
   0  -3  10   48.31    4.05
   0  -3 -10   54.25    4.50
   0  -3 -10   52.43    4.26
   0  -3 -10   51.74    4.37
   0   3 -11   -0.63    0.71
   0   3 -11   -0.92    0.53
   0   3 -11    0.67    1.18
   0  -3 -11   -0.34    0.73
   0  -3 -11    0.12    0.97
   0  -3 -11   -0.27    0.91
   0  -3 -11   -0.18    0.60
   0  -3 -11   -0.83    0.67
   0   3 -12   -0.96    0.73
   0   3 -12    0.20    0.77
   0   3 -12   -0.36    1.15
   0   3 -12    0.13    0.98
   0  -3 -12   -0.10    0.82
   0  -3 -12    1.09    1.20
   0  -3 -12    0.03    0.97
   0  -3 -12   -0.15    0.77
   0   3 -13    2.70    1.61
   0   3 -13    6.24    2.40
   0   3 -13    1.12    1.55
   0   3 -13    2.29    1.81
   0  -3 -13    3.06    2.06
   0  -3 -13    2.42    1.40
   0  -3 -13    2.72    1.81
   0  -3 -13    6.08    2.25
   0   3 -14    0.77    1.56
   0   3 -14    1.63    1.65
   0   3 -14    1.56    1.51
   0   3 -14    2.48    2.40
   0  -3 -14    0.33    1.27
   0  -3 -14    1.37    1.39
   0  -3 -14    0.79    1.46
   0  -3 -14    2.44    1.55
   0  -3 -14    1.36    1.42
   0   4   0   88.77    4.12
   0   4   0   89.88    3.71
   0   4   0   85.14    4.29
   0  -4   0   90.58    3.68
   0  -4   0   84.62    3.97
   0  -4   0   91.31    4.28
   0   4   1   65.01    3.50
   0   4  -1   64.29    3.40
   0   4  -1   67.60    3.72
   0   4   1   61.36    3.56
   0   4  -1   62.10    3.32
   0   4   1   65.28    2.89
   0  -4   1   63.98    3.51
   0  -4  -1   61.32    3.51
   0  -4  -1   62.91    2.75
   0  -4   1   68.63    3.43
   0  -4   1   58.66    3.19
   0  -4  -1   60.26    3.58
   0   4  -2  138.51    5.04
   0   4   2  146.79    4.24
   0   4   2  138.42    5.69
   0   4  -2  134.64    5.57
   0   4  -2  141.26    5.47
   0   4   2  143.59    5.17
   0  -4  -2  142.65    5.86
   0  -4   2  146.05    4.94
   0  -4   2  136.21    5.43
   0  -4  -2  141.33    3.97
   0  -4   2  134.81    5.26
   0   4  -3    3.08    1.02
   0   4  -3    3.60    1.06
   0   4   3    3.03    1.05
   0   4   3    3.83    1.30
   0   4  -3    3.15    1.26
   0  -4   3    2.46    0.95
   0  -4  -3    3.81    0.79
   0  -4  -3    2.75    1.07
   0  -4   3    4.00    1.07
   0  -4   3    3.91    1.33
   0  -4  -3    3.32    1.10
   0   4  -4    8.70    1.76
   0   4  -4    9.86    1.70
   0   4  -4    8.04    1.85
   0   4   4    9.65    1.73
   0   4   4    7.70    1.74
   0  -4  -4    8.91    1.58
   0  -4   4    8.93    2.16
   0  -4  -4    9.00    2.05
   0  -4  -4    8.65    2.00
   0  -4   4   11.65    2.12
   0   4  -5    8.07    1.65
   0   4   5    5.16    1.64
   0   4   5    9.00    1.76
   0   4  -5    6.95    1.95
   0   4  -5    8.35    1.54
   0  -4  -5    7.43    1.61
   0  -4   5    5.07    1.47
   0  -4  -5    5.05    1.61
   0  -4  -5    7.30    1.94
   0  -4   5    5.63    1.45
   0   4   6   14.97    2.18
   0   4  -6   16.07    2.72
   0   4   6   13.06    2.62
   0   4  -6   15.98    2.64
   0   4  -6   12.58    1.91
   0  -4  -6   16.43    3.04
   0  -4   6   12.67    2.07
   0  -4  -6   13.96    2.50
   0  -4  -6   10.13    2.12
   0  -4  -6   15.05    2.23
   0   4   7    7.95    1.62
   0   4  -7    9.47    2.23
   0   4  -7    8.87    2.47
   0   4  -7    5.43    1.37
   0   4   7    5.85    1.78
   0  -4  -7    4.65    1.56
   0  -4  -7    4.22    1.35
   0  -4   7    8.60    2.15
   0  -4  -7    5.89    1.67
   0   4  -8   71.54    5.48
   0   4  -8   67.16    3.74
   0   4  -8   74.65    4.76
   0   4   8   67.33    5.35
   0  -4  -8   71.81    4.27
   0  -4  -8   69.96    5.03
   0  -4  -8   72.32    5.04
   0  -4   8   68.37    4.57
   0  -4  -8   66.71    3.19
   0   4  -9   13.52    2.26
   0   4   9   11.81    2.87
   0   4  -9   12.39    2.75
   0   4  -9    7.39    2.50
   0  -4  -9   15.10    2.64
   0  -4   9    8.07    2.13
   0  -4  -9   14.17    3.02
   0  -4  -9   12.53    1.87
   0  -4  -9    7.38    2.34
   0   4 -10   25.18    4.59
   0   4 -10   31.20    4.06
   0   4 -10   30.07    2.65
   0  -4 -10   30.58    3.80
   0  -4 -10   39.89    5.33
   0  -4 -10   34.44    4.74
   0  -4 -10   32.12    2.69
   0   4 -11   19.67    4.18
   0   4 -11   17.77    3.26
   0   4 -11   20.19    2.92
   0  -4 -11   15.94    3.16
   0  -4 -11   18.80    2.57
   0  -4 -11   17.88    3.19
   0  -4 -11   17.76    3.33
   0  -4  11   17.45    3.35
   0  -4 -11   22.87    4.59
   0   4 -12    1.45    1.66
   0   4 -12    0.43    0.79
   0   4 -12    0.02    0.88
   0   4 -12   -0.29    0.86
   0  -4  12    0.10    1.10
   0  -4 -12   -0.19    0.83
   0  -4 -12    1.56    1.32
   0  -4 -12    0.90    0.85
   0  -4 -12    0.98    1.38
   0  -4 -12   -0.64    0.92
   0   4 -13    1.29    1.82
   0   4 -13    0.24    0.90
   0   4 -13    3.55    2.42
   0   4 -13    4.33    1.94
   0   4 -13    1.13    1.08
   0  -4 -13    1.64    1.47
   0  -4 -13    2.17    1.25
   0  -4 -13    3.00    1.77
   0  -4 -13   -0.13    0.98
   0  -4 -13   -0.41    0.72
   0   4 -14   -0.64    0.85
   0   4 -14    0.39    1.76
   0   4 -14    0.20    1.04
   0   4 -14    1.18    1.23
   0  -4 -14    0.18    1.10
   0  -4 -14   -0.49    0.85
   0  -4 -14    0.26    0.87
   0  -4 -14    0.37    1.21
   0  -4 -14    1.94    1.56
   0   5   0    2.91    0.96
   0   5   0    1.29    0.94
   0   5   0    1.58    0.89
   0  -5   0    1.84    0.84
   0  -5   0    1.96    0.81
   0  -5   0    1.77    0.93
   0   5  -1   64.65    3.84
   0   5   1   58.65    3.74
   0   5  -1   64.81    4.11
   0   5   1   65.94    4.06
   0   5   1   66.10    3.27
   0  -5   1   58.32    3.50
   0  -5  -1   59.13    3.88
   0  -5  -1   59.31    3.08
   0  -5   1   61.81    3.66
   0  -5   1   58.21    3.75
   0   5  -2    0.49    0.70
   0   5   2    0.81    1.00
   0   5   2   -0.38    0.51
   0   5  -2   -0.16    0.58
   0   5   2    0.87    0.95
   0   5  -2    0.36    0.74
   0  -5  -2    0.34    0.49
   0  -5  -2   -0.32    0.49
   0  -5  -2    0.67    0.75
   0  -5   2    0.44    0.70
   0  -5   2    0.63    0.88
   0  -5   2    0.37    0.58
   0   5   3  338.12    7.76
   0   5   3  339.37   10.65
   0   5   3  336.75    9.19
   0   5  -3  344.42   10.26
   0   5  -3  343.00    9.31
   0   5  -3  355.26   10.21
   0  -5  -3  333.92   10.27
   0  -5   3  339.89   10.13
   0  -5   3  337.20    8.93
   0  -5   3  352.61    9.88
   0  -5  -3  313.47    9.81
   0   5  -4   29.73    2.86
   0   5   4   27.45    2.47
   0   5  -4   30.31    3.94
   0   5  -4   24.94    2.33
   0   5   4   39.59    4.93
   0  -5   4   33.47    4.19
   0  -5  -4   25.75    1.57
   0  -5  -4   25.83    2.30
   0  -5  -4   27.84    3.39
   0  -5   4   27.35    2.65
   0  -5  -4   32.41    3.09
   0   5   5   43.17    3.01
   0   5  -5   45.96    3.58
   0   5  -5   38.65    3.58
   0   5   5   39.12    3.68
   0   5  -5   41.05    2.98
   0  -5  -5   41.95    2.94
   0  -5  -5   46.04    3.81
   0  -5   5   38.09    3.54
   0  -5   5   38.48    3.13
   0  -5  -5   36.78    3.43
   0   5   6    0.68    1.29
   0   5  -6    1.28    0.84
   0   5  -6    0.81    0.91
   0   5  -6    2.96    1.35
   0   5   6    2.06    1.00
   0  -5   6    1.97    1.04
   0  -5  -6    3.00    1.64
   0  -5  -6    0.24    0.72
   0  -5  -6    1.80    1.00
   0   5   7   18.09    2.52
   0   5   7   15.17    3.17
   0   5  -7   16.35    2.50
   0   5  -7   11.56    2.65
   0   5  -7   16.16    3.04
   0  -5  -7   19.03    3.76
   0  -5  -7   14.26    2.74
   0  -5  -7   17.97    2.59
   0  -5   7   10.74    2.19
   0   5   8   66.10    5.64
   0   5   8   67.51    3.91
   0   5  -8   73.81    4.10
   0   5  -8   76.54    5.82
   0   5  -8   72.03    4.98
   0  -5  -8   71.25    4.18
   0  -5  -8   65.25    5.06
   0  -5  -8   56.05    4.76
   0  -5   8   75.87    5.01
   0   5  -9    7.14    1.73
   0   5   9    4.89    1.97
   0   5  -9    5.76    2.00
   0   5  -9    8.69    2.59
   0  -5  -9    9.56    2.01
   0  -5  -9    9.23    2.76
   0  -5  -9    7.10    2.22
   0   5 -10   22.54    3.06
   0   5 -10   22.52    3.68
   0   5 -10   21.74    3.85
   0  -5 -10   19.81    3.65
   0  -5  10   28.99    4.39
   0  -5 -10   23.28    3.88
   0  -5 -10   21.64    3.11
   0   5 -11    6.76    2.34
   0   5 -11    9.18    2.55
   0   5 -11    9.28    2.06
   0  -5  11    7.97    2.26
   0  -5 -11    3.82    1.88
   0  -5 -11    8.50    2.11
   0   5 -12   -0.28    1.04
   0   5 -12    4.62    1.58
   0  -5 -12    1.64    1.41
   0  -5 -12    2.66    1.80
   0  -5 -12    1.22    1.40
   0  -5 -12    3.15    2.08
   0   5 -13   32.70    6.25
   0   5 -13   40.96    5.15
   0   5 -13   37.50    6.48
   0   5 -13   46.65    6.20
   0   5 -13   36.50    3.37
   0  -5 -13   40.70    6.46
   0  -5 -13   45.85    6.69
   0  -5 -13   33.84    5.35
   0  -5  13   40.59    5.64
   0  -5 -13   32.40    4.24
   0   5 -14    4.31    2.09
   0   6   0  219.15    8.23
   0   6   0  233.76    7.78
   0  -6   0  234.28    7.44
   0  -6   0  241.72    8.63
   0  -6   0  234.12    8.25
   0   6   1  138.89    6.49
   0   6  -1  143.57    6.82
   0   6  -1  142.48    6.01
   0   6   1  127.50    5.18
   0   6  -1  132.47    6.10
   0   6   1  131.17    6.21
   0  -6   1  129.43    5.84
   0  -6   1  133.89    5.82
   0  -6  -1  130.18    6.34
   0  -6  -1  129.26    6.18
   0  -6   1  133.33    6.22
   0  -6  -1  133.23    5.11
   0   6   2   33.29    2.49
   0   6   2   31.11    2.93
   0   6   2   33.74    3.24
   0   6  -2   32.46    3.23
   0   6  -2   30.58    2.95
   0   6  -2   27.82    2.72
   0  -6   2   33.61    2.90
   0  -6  -2   36.57    3.36
   0  -6   2   33.39    2.98
   0  -6  -2   32.08    2.28
   0  -6  -2   30.19    3.13
   0  -6   2   32.07    3.92
   0   6   3   13.55    2.45
   0   6  -3    9.33    2.35
   0   6   3   10.15    1.67
   0   6   3   10.72    2.67
   0   6  -3   10.69    2.20
   0   6  -3   11.70    2.55
   0  -6  -3    8.40    1.86
   0  -6   3   10.60    2.32
   0  -6  -3    9.02    2.02
   0  -6  -3    9.03    1.99
   0  -6  -3    8.92    1.39
   0  -6   3   14.05    2.77
   0  -6   3   11.07    1.92
   0   6   4   39.02    4.97
   0   6  -4   41.42    3.67
   0   6   4   34.07    3.00
   0   6  -4   47.86    3.96
   0   6  -4   42.24    3.34
   0  -6  -4   36.10    3.48
   0  -6   4   39.89    3.39
   0  -6  -4   37.66    2.11
   0  -6   4   40.73    3.71
   0  -6  -4   37.56    3.61
   0   6   5    7.56    1.78
   0   6   5    5.14    1.89
   0   6  -5    7.71    2.24
   0   6  -5    5.43    1.66
   0   6  -5    5.69    1.67
   0  -6   5    7.69    1.97
   0  -6  -5    4.80    1.57
   0  -6  -5    5.14    1.80
   0  -6   5    6.75    2.15
   0   6  -6    9.45    2.64
   0   6  -6    5.74    1.54
   0   6   6    6.13    1.60
   0   6  -6   11.87    2.87
   0  -6   6    7.42    1.98
   0  -6  -6    6.92    1.94
   0  -6  -6   11.59    2.73
   0  -6  -6    7.15    1.72
   0  -6   6    8.87    2.22
   0   6  -7    0.84    1.11
   0   6  -7    2.55    1.35
   0   6   7    1.75    1.04
   0   6   7    0.95    0.93
   0   6  -7   -0.05    0.74
   0  -6  -7    0.35    0.90
   0  -6   7    0.86    0.91
   0  -6  -7    0.16    0.85
   0  -6  -7    1.27    1.23
   0   6  -8    6.06    1.83
   0   6   8    4.02    1.37
   0   6  -8    8.95    2.75
   0   6   8    2.12    1.52
   0   6  -8    6.70    2.12
   0  -6   8    5.66    1.70
   0  -6  -8    3.21    1.72
   0  -6  -8    5.38    2.02
   0   6   9   23.13    2.96
   0   6  -9   18.77    3.65
   0   6  -9   27.49    4.38
   0   6   9   16.47    4.19
   0   6  -9   23.82    3.28
   0  -6  -9   24.97    3.23
   0  -6  -9   19.00    3.76
   0  -6  -9   21.32    4.00
   0  -6   9   27.50    4.50
   0   6 -10    0.86    1.40
   0   6 -10    0.74    1.00
   0   6 -10    0.01    0.76
   0  -6 -10   -0.36    0.89
   0  -6 -10   -0.66    0.79
   0  -6  10    0.00    0.77
   0  -6 -10    0.06    0.89
   0   6 -11   34.40    3.17
   0   6 -11   31.01    5.86
   0  -6 -11   29.83    4.93
   0  -6 -11   22.92    4.14
   0  -6 -11   29.91    2.96
   0   6 -12    1.80    1.30
   0   6 -12    0.49    1.07
   0   6 -12    0.16    1.25
   0  -6 -12   -0.91    0.68
   0  -6  12   -0.23    1.10
   0  -6 -12    0.48    1.27
   0  -6 -12    1.74    1.37
   0   6 -13   10.52    3.37
   0   6 -13    8.84    2.71
   0   6 -13    8.71    3.41
   0  -6 -13    4.33    2.20
   0  -6  13    9.51    3.12
   0  -6 -13    8.49    2.20
   0  -6 -13    4.55    2.37
   0  -6 -13    4.78    2.46
   0   7   0    9.32    1.94
   0   7   0    9.93    1.94
   0   7   0    9.83    2.24
   0  -7   0    9.42    2.17
   0  -7   0    8.91    1.85
   0  -7   0   11.32    2.08
   0   7  -1    2.13    1.29
   0   7   1    0.18    0.64
   0   7   1   -0.47    0.66
   0   7   1    0.74    0.94
   0   7  -1    0.44    0.73
   0   7  -1   -0.09    0.69
   0  -7  -1    0.87    0.90
   0  -7  -1   -0.11    0.50
   0  -7  -1    0.26    0.74
   0  -7   1   -0.36    0.56
   0  -7  -1    0.85    0.86
   0  -7   1    0.57    0.68
   0  -7   1    0.17    0.75
   0   7   2    7.14    1.93
   0   7  -2   11.20    2.68
   0   7  -2   11.27    2.66
   0   7   2   14.68    3.25
   0   7  -2   13.17    2.42
   0   7   2   13.36    2.24
   0  -7   2   12.83    2.87
   0  -7  -2    8.90    1.87
   0  -7   2   15.37    2.86
   0  -7   2   13.52    2.77
   0  -7  -2   11.29    1.78
   0  -7  -2    8.30    2.15
   0  -7  -2   12.37    2.24
   0  -7   2   10.00    2.29
   0   7  -3    8.07    1.98
   0   7  -3   15.73    2.98
   0   7   3   10.32    2.80
   0   7   3   10.29    1.87
   0   7  -3   12.02    2.79
   0   7   3    7.83    2.02
   0  -7   3   17.24    3.22
   0  -7  -3   12.67    1.81
   0  -7   3   12.43    1.80
   0  -7   3   11.83    2.50
   0  -7  -3   10.15    2.26
   0  -7  -3    8.06    2.10
   0  -7  -3    6.13    1.68
   0  -7   3   10.11    1.93
   0   7  -4    4.52    1.75
   0   7  -4    0.35    0.76
   0   7   4    1.51    1.21
   0   7   4    1.18    1.73
   0   7   4    2.01    0.97
   0   7  -4    0.84    1.02
   0  -7   4    3.12    1.30
   0  -7  -4    0.98    1.28
   0  -7   4    3.39    0.92
   0  -7  -4    3.16    1.38
   0  -7   4    2.80    1.38
   0  -7   4    1.84    1.13
   0  -7  -4    0.92    1.19
   0  -7  -4    2.64    0.84
   0   7  -5    3.27    1.52
   0   7  -5    2.48    1.26
   0   7   5    5.95    1.76
   0   7   5    1.43    1.20
   0   7  -5    5.36    1.84
   0  -7  -5    3.61    1.49
   0  -7   5    5.70    1.89
   0  -7  -5    5.99    1.84
   0  -7   5    6.23    1.93
   0  -7  -5    5.41    1.95
   0   7  -6   -1.11    0.32
   0   7  -6   -0.42    0.61
   0   7   6    0.70    1.10
   0   7   6   -0.33    0.61
   0   7  -6    0.37    0.95
   0  -7   6   -0.46    0.66
   0  -7  -6   -0.18    0.82
   0  -7  -6    0.40    0.97
   0   7  -7    5.11    1.92
   0   7   7    7.41    1.90
   0   7  -7    2.92    1.68
   0   7  -7    5.97    1.80
   0   7   7    9.13    2.79
   0  -7   7    6.52    1.94
   0  -7  -7    5.15    2.04
   0  -7  -7    3.43    1.80
   0   7   8   20.62    2.96
   0   7  -8   22.91    4.60
   0   7  -8   21.82    3.30
   0   7  -8   16.18    3.25
   0  -7  -8   25.48    5.22
   0  -7  -8   18.64    2.69
   0  -7  -8   28.06    4.49
   0  -7   8   19.01    3.11
   0   7   9    0.56    1.03
   0   7   9   -0.97    0.50
   0   7  -9    1.21    1.35
   0   7  -9    1.78    1.49
   0   7  -9    1.26    1.12
   0  -7  -9    0.74    1.32
   0  -7   9    2.05    1.74
   0  -7  -9    1.18    1.48
   0  -7  -9    0.33    0.89
   0   7 -10    0.74    1.46
   0   7 -10    3.51    1.68
   0   7  10    1.71    1.77
   0   7 -10    1.74    1.28
   0  -7 -10    1.85    1.27
   0  -7 -10    3.87    2.16
   0  -7 -10    7.79    2.72
   0   7  11    1.89    1.97
   0   7 -11    0.58    1.31
   0   7 -11    0.85    1.33
   0  -7  11    1.58    1.58
   0  -7 -11    0.43    0.97
   0  -7 -11    0.48    1.49
   0  -7 -11    1.04    1.44
   0   7 -12    1.29    1.89
   0   7 -12    1.63    1.31
   0   7 -12    1.05    1.47
   0  -7 -12    0.73    1.32
   0  -7 -12    1.96    1.91
   0  -7  12    0.09    1.44
   0   8   0   72.56    6.28
   0   8   0   75.23    4.80
   0   8   0   70.39    5.34
   0  -8   0   72.14    5.29
   0  -8   0   77.88    5.35
   0  -8   0   73.57    4.58
   0   8   1    3.84    1.43
   0   8  -1    4.71    1.58
   0   8   1    5.96    2.05
   0   8   1    7.42    2.37
   0   8  -1    8.14    2.39
   0  -8  -1    2.30    1.15
   0  -8  -1    7.37    2.31
   0  -8   1    6.05    1.98
   0  -8   1    3.69    1.69
   0  -8  -1    4.57    1.47
   0  -8  -1    5.24    1.52
   0  -8   1    6.06    1.81
   0   8  -2   18.08    3.66
   0   8   2   12.99    2.90
   0   8  -2    9.89    2.13
   0   8   2   18.54    3.48
   0   8   2   14.91    2.46
   0   8  -2   12.74    2.62
   0  -8   2   12.74    2.62
   0  -8   2   16.83    2.41
   0  -8  -2   17.55    2.83
   0  -8  -2   16.07    2.29
   0  -8   2   21.40    3.54
   0  -8  -2   12.00    2.36
   0  -8   2   13.27    2.42
   0  -8  -2   19.07    3.38
   0   8   3   39.88    3.38
   0   8   3   45.94    4.53
   0   8  -3   39.45    4.13
   0   8  -3   40.78    3.84
   0   8  -3   42.91    4.03
   0   8   3   39.08    3.69
   0  -8  -3   44.71    4.36
   0  -8  -3   44.47    2.89
   0  -8  -3   43.20    4.20
   0  -8   3   42.67    4.04
   0  -8  -3   46.86    4.10
   0  -8   3   42.76    2.90
   0  -8   3   43.32    3.71
   0  -8   3   46.94    5.86
   0   8  -4    5.74    1.79
   0   8  -4   10.30    2.82
   0   8  -4    9.11    2.58
   0   8   4    8.81    1.82
   0   8   4   10.78    2.54
   0  -8  -4   18.46    3.76
   0  -8   4    8.32    2.17
   0  -8   4   11.70    1.75
   0  -8  -4    9.32    1.55
   0  -8   4    7.26    2.24
   0  -8   4   11.98    2.77
   0  -8  -4    8.60    2.28
   0  -8  -4   12.08    3.06
   0   8  -5   11.30    2.51
   0   8   5    8.25    2.37
   0   8  -5    9.84    2.89
   0   8  -5   10.75    2.81
   0   8   5    8.80    2.03
   0  -8   5    9.55    2.28
   0  -8  -5    9.71    2.38
   0  -8   5   10.59    2.54
   0  -8  -5   11.20    2.72
   0  -8  -5   10.53    2.42
   0   8  -6   37.19    6.00
   0   8  -6   26.50    4.83
   0   8   6   25.87    3.53
   0   8  -6   28.12    3.86
   0  -8  -6   30.60    5.09
   0  -8   6   27.25    4.25
   0  -8  -6   41.44    9.32
   0  -8  -6   25.73    3.99
   0   8   7   22.27    3.91
   0   8   7   26.31    3.52
   0   8  -7   21.04    4.14
   0   8  -7   26.34    3.88
   0   8  -7   24.58    4.89
   0  -8   7   17.88    3.97
   0  -8  -7   19.52    3.92
   0  -8  -7   21.13    3.81
   0  -8  -7   16.77    3.40
   0   8   8   16.85    3.64
   0   8  -8   11.34    2.58
   0   8   8   15.53    2.75
   0  -8  -8    8.29    2.51
   0  -8  -8   17.14    4.27
   0   8  -9    1.01    1.24
   0   8  -9   -0.28    1.03
   0   8   9    0.37    0.96
   0   8  -9   -0.17    1.10
   0   8   9    1.93    1.84
   0  -8   9   -0.61    0.82
   0  -8  -9   -0.57    0.98
   0  -8  -9   -0.05    1.06
   0   8  10    0.33    0.91
   0   8 -10    0.63    1.13
   0   8  10    1.14    2.64
   0   8 -10    0.68    1.18
   0   8 -10    0.66    1.06
   0  -8  10   -0.88    0.53
   0  -8 -10    4.09    2.33
   0  -8 -10    0.85    1.56
   0   8 -11    8.41    3.30
   0   8 -11    9.32    2.45
   0   8  11   11.32    3.59
   0   8 -11   13.75    3.60
   0  -8  11    8.27    2.52
   0  -8 -11   12.74    3.86
   0  -8 -11    6.34    2.61
   0   8 -12    0.25    1.28
   0   8 -12    1.38    1.69
   0   8 -12    2.57    1.71
   0  -8 -12    1.04    1.75
   0  -8 -12    0.43    1.49
   0  -8  12    1.04    1.66
   0   9   0   -0.63    0.81
   0   9   0   -0.84    0.55
   0  -9   0   -1.03    0.73
   0  -9   0    1.31    1.20
   0  -9   0    0.16    0.74
   0   9   1    2.58    1.63
   0   9  -1    0.57    1.15
   0   9   1    0.29    0.86
   0   9   1    1.26    1.44
   0   9  -1   -0.64    1.02
   0   9  -1    1.69    1.30
   0  -9   1   -0.23    0.54
   0  -9   1    1.71    1.09
   0  -9  -1    2.15    1.43
   0  -9   1    0.08    0.84
   0  -9   1   -0.05    0.99
   0  -9  -1    0.64    0.77
   0  -9  -1    0.66    1.07
   0   9   2    8.57    2.53
   0   9  -2    6.39    1.87
   0   9   2    6.94    1.89
   0   9   2   12.86    3.65
   0   9  -2    9.81    2.76
   0   9  -2   11.83    2.97
   0  -9   2   10.19    1.98
   0  -9   2   13.31    3.12
   0  -9  -2    8.65    1.81
   0  -9   2    7.96    2.17
   0  -9  -2   13.20    3.19
   0  -9   2    8.16    2.33
   0  -9  -2    4.53    1.62
   0   9  -3   13.03    3.21
   0   9  -3    6.49    2.02
   0   9   3   11.24    2.08
   0   9   3   13.17    2.88
   0   9  -3    9.01    2.37
   0  -9   3   10.01    1.89
   0  -9  -3   11.02    1.93
   0  -9  -3   12.53    2.76
   0  -9  -3   12.18    2.98
   0  -9   3   14.07    2.79
   0  -9   3   13.32    3.10
   0  -9   3    9.96    2.43
   0  -9  -3    8.17    2.79
   0   9  -4   -0.86    0.53
   0   9   4    0.28    0.93
   0   9  -4    0.99    1.08
   0   9  -4    1.08    1.09
   0   9   4    2.76    1.79
   0  -9   4    1.92    1.50
   0  -9  -4    0.76    2.13
   0  -9   4    0.12    0.68
   0  -9  -4    1.28    0.84
   0  -9   4    0.67    0.90
   0  -9  -4    1.51    1.45
   0  -9  -4    2.95    1.85
   0   9   5    0.63    1.22
   0   9   5   -0.80    0.60
   0   9  -5   -0.06    1.24
   0   9  -5    1.27    1.29
   0  -9  -5    1.27    1.54
   0  -9  -5    1.58    1.53
   0  -9   5    0.32    1.09
   0  -9  -5    0.30    1.35
   0   9   6    3.39    2.21
   0   9  -6    6.74    2.85
   0   9   6    2.72    1.58
   0   9  -6    1.09    1.25
   0   9  -6    4.86    2.01
   0  -9  -6    2.56    2.03
   0  -9  -6    8.45    2.57
   0  -9  -6    2.98    1.69
   0  -9   6    2.23    1.94
   0   9   7   29.93    3.90
   0   9  -7   18.36    3.43
   0   9   7   22.84    4.57
   0   9  -7   22.42    4.29
   0   9  -7   27.38    4.13
   0  -9  -7   20.85    3.99
   0  -9  -7   25.82    4.47
   0  -9   7   23.18    4.07
   0  -9  -7   25.51    4.15
   0   9  -8   42.39    4.14
   0   9  -8   37.94    6.56
   0   9   8   30.49    5.47
   0   9  -8   38.14    5.64
   0   9   8   39.88    3.52
   0  -9  -8   34.75    5.52
   0  -9  -8   37.77    5.82
   0  -9   8   37.22    5.34
   0  -9  -8   29.39    4.88
   0   9  -9   21.34    5.27
   0   9   9   23.25    3.38
   0   9  -9   16.61    3.98
   0   9   9   15.59    4.35
   0   9  -9   15.07    3.28
   0  -9  -9    9.53    2.87
   0  -9   9   11.93    3.15
   0  -9  -9   13.27    3.43
   0  -9  -9   15.00    3.62
   0   9 -10    1.58    2.03
   0   9  10    3.62    2.28
   0   9 -10    3.68    1.90
   0   9  10    8.58    2.27
   0   9 -10    1.94    1.63
   0  -9  10    2.45    2.04
   0  -9 -10    5.83    2.39
   0  -9 -10    2.98    2.02
   0  -9 -10    1.78    1.82
   0   9 -11    4.11    2.11
   0   9 -11    3.20    2.34
   0   9 -11    1.13    1.57
   0  -9 -11    5.09    2.65
   0  -9  11    4.00    2.25
   0  -9 -11    2.20    2.03
   0  10   0    1.26    1.28
   0  10   0    5.01    1.84
   0  10   0    5.18    2.58
   0 -10   0    2.06    1.32
   0 -10   0    1.56    1.21
   0  10   1   83.58    6.44
   0  10  -1   84.10    5.90
   0  10  -1   77.73    6.63
   0  10  -1   69.41    5.84
   0  10   1   78.43    5.40
   0 -10   1   86.47    5.31
   0 -10   1   69.59    5.98
   0 -10   1   76.23    5.43
   0 -10  -1   92.40    6.65
   0 -10  -1   83.02    5.15
   0 -10  -1   80.34    5.56
   0 -10   1   79.86    5.97
   0  10   2    0.77    1.25
   0  10   2    0.33    0.91
   0  10  -2    2.60    1.63
   0  10   2    1.51    1.44
   0  10  -2    1.84    1.76
   0 -10   2    0.86    1.08
   0 -10  -2   -0.35    0.79
   0 -10   2    1.11    1.20
   0 -10  -2    1.07    1.33
   0 -10  -2    1.88    1.12
   0 -10  -2    0.53    1.84
   0 -10   2    3.35    1.87
   0 -10   2    0.14    0.92
   0  10  -3   33.14    5.54
   0  10   3   38.67    3.58
   0  10  -3   45.66    4.66
   0  10   3   47.23    6.23
   0  10   3   40.50    7.86
   0  10  -3   38.04    5.23
   0 -10   3   35.27    4.59
   0 -10   3   44.47    4.22
   0 -10  -3   38.81    5.34
   0 -10  -3   45.38    3.36
   0 -10  -3   42.68    7.57
   0 -10   3   41.56    5.65
   0 -10   3   44.19    3.35
   0 -10  -3   37.48    5.62
   0  10   4   11.49    2.80
   0  10   4   26.70    3.40
   0  10   4   25.76    4.45
   0  10  -4   23.18    4.71
   0  10  -4   25.82    4.06
   0  10  -4   25.74    4.58
   0 -10   4   25.65    2.36
   0 -10  -4   20.36    2.63
   0 -10   4   20.90    3.90
   0 -10   4   22.58    3.46
   0 -10  -4   20.50    4.12
   0 -10  -4   20.86    3.65
   0 -10  -4   28.09    5.37
   0 -10   4   26.30    4.58
   0  10  -5   12.09    2.87
   0  10  -5    2.99    1.71
   0  10   5    8.38    2.93
   0  10  -5   15.20    3.65
   0  10   5    8.80    2.67
   0 -10  -5    8.82    2.95
   0 -10  -5    8.21    2.54
   0 -10  -5    4.20    1.84
   0 -10   5   14.51    3.38
   0  10  -6   16.63    4.34
   0  10  -6   14.03    3.34
   0  10  -6   14.41    4.13
   0  10   6   11.17    2.63
   0  10   6   10.05    3.44
   0 -10  -6   11.30    3.26
   0 -10  -6   14.83    3.48
   0 -10  -6    9.94    2.85
   0 -10   6   12.71    3.00
   0  10   7    8.81    2.48
   0  10   7    2.78    2.34
   0  10  -7    4.94    2.20
   0  10  -7    3.66    2.06
   0  10  -7   12.56    2.94
   0 -10  -7    4.34    2.31
   0 -10  -7    5.71    2.50
   0 -10  -7    9.35    3.46
   0 -10   7    9.16    2.77
   0  10   8   21.04    3.39
   0  10  -8   20.52    3.95
   0  10  -8   19.03    4.01
   0  10   8   25.51    5.85
   0  10  -8   28.97    4.54
   0 -10   8   32.25    7.67
   0 -10  -8   20.91    4.33
   0 -10  -8   22.45    4.75
   0 -10  -8   27.83    5.17
   0  10   9    3.63    1.61
   0  10   9    1.91    2.95
   0  10  -9    4.62    2.66
   0  10  -9    6.10    2.38
   0  10  -9    0.56    1.45
   0 -10   9    2.70    1.89
   0 -10  -9    1.42    1.78
   0 -10  -9    6.05    2.45
   0 -10  -9    2.30    2.20
   0  10 -10    6.83    2.79
   0  10 -10    7.29    2.60
   0  10 -10    6.62    2.71
   0 -10 -10    5.07    2.60
   0 -10 -10    4.54    2.69
   0 -10  10    4.37    2.19
   0  11   0    0.47    1.26
   0  11   0   -0.39    0.80
   0 -11   0   -0.32    1.13
   0 -11   0    0.09    1.15
   0 -11   0   -0.66    0.54
   0 -11   0   -0.69    0.64
   0  11   1    0.45    1.06
   0  11  -1    0.63    1.08
   0  11   1    0.41    1.38
   0  11   1    0.90    1.71
   0  11  -1   -0.09    1.19
   0  11  -1   -1.06    0.77
   0 -11   1    0.11    1.03
   0 -11   1   -0.66    0.64
   0 -11   1    0.14    1.11
   0 -11  -1    1.06    1.21
   0 -11  -1   -0.73    0.82
   0 -11   1    0.46    1.11
   0 -11  -1   -0.92    0.51
   0  11   2    0.23    1.00
   0  11  -2    0.43    1.39
   0  11   2   -0.21    1.28
   0  11  -2   -0.96    0.77
   0  11  -2   -1.05    0.46
   0  11   2   -0.65    0.77
   0 -11  -2   -0.22    1.22
   0 -11   2   -0.78    0.63
   0 -11   2    1.07    1.32
   0 -11  -2   -0.70    0.59
   0 -11  -2   -0.61    0.61
   0 -11  -2   -0.01    1.07
   0 -11   2   -0.16    1.19
   0 -11   2    0.68    1.12
   0  11   3    3.39    2.10
   0  11   3    0.80    1.32
   0  11  -3    1.51    1.63
   0  11   3    1.94    1.52
   0  11  -3    2.17    1.57
   0  11  -3    2.38    1.83
   0 -11   3    1.99    1.60
   0 -11  -3    5.19    1.96
   0 -11  -3    2.36    1.36
   0 -11   3    2.26    1.76
   0 -11  -3    1.52    1.61
   0 -11   3    1.42    1.03
   0 -11  -3    1.64    1.80
   0 -11   3    1.02    1.32
   0  11   4    3.94    2.22
   0  11  -4    4.31    2.45
   0  11   4    6.15    1.81
   0  11  -4    1.44    1.37
   0  11   4    3.45    2.34
   0  11  -4    4.70    2.49
   0 -11  -4    5.75    2.31
   0 -11   4    6.84    2.23
   0 -11  -4    6.66    1.70
   0 -11  -4    8.40    2.96
   0 -11   4    6.23    2.26
   0 -11   4    8.06    1.87
   0  11  -5    0.85    1.31
   0  11   5   -0.71    1.12
   0  11   5   -0.54    1.00
   0  11  -5   -1.19    0.58
   0  11  -5    1.52    1.54
   0 -11  -5    0.44    1.26
   0 -11   5    0.18    0.65
   0 -11  -5   -0.46    0.81
   0 -11  -5   -1.10    0.75
   0  11  -6    1.83    2.13
   0  11   6    0.73    1.52
   0  11   6   -0.61    1.02
   0  11  -6   -1.28    0.76
   0  11  -6    3.15    2.08
   0 -11  -6    2.21    1.84
   0 -11   6    1.00    1.52
   0 -11  -6    2.51    2.17
   0 -11  -6    0.71    1.31
   0  11   7   10.71    4.68
   0  11  -7   17.55    3.66
   0  11  -7   15.17    3.86
   0  11   7   20.07    3.54
   0  11  -7   18.67    4.41
   0 -11  -7   17.31    4.56
   0 -11   7   15.96    3.82
   0 -11  -7   13.30    3.35
   0 -11  -7   13.33    3.50
   0  11  -8    2.58    2.43
   0  11  -8    3.12    2.37
   0  11   8    1.72    1.63
   0  11  -8    1.21    1.72
   0 -11  -8    4.15    2.47
   0 -11   8    2.61    2.02
   0 -11  -8    1.39    2.17
   0  12   0    8.06    2.61
   0  12   0    4.32    2.75
   0  12   0    6.48    2.89
   0 -12   0   11.35    3.48
   0 -12   0   14.05    3.58
   0 -12   0    9.34    4.05
   0 -12   0    4.13    2.18
   0  12   1    1.96    1.70
   0  12   1    1.24    1.38
   0  12  -1    2.21    3.21
   0  12  -1   -0.01    1.67
   0  12   1   -0.25    1.35
   0  12  -1    1.51    1.82
   0 -12  -1    0.42    1.43
   0 -12  -1   -0.15    0.83
   0 -12  -1    0.96    1.31
   0 -12   1    0.97    1.62
   0 -12  -1   -0.61    0.88
   0 -12   1    0.41    1.30
   0 -12   1    0.31    1.07
   0  12  -2   -1.35    0.98
   0  12   2    2.18    1.77
   0  12   2    3.42    2.63
   0  12   2    1.64    2.22
   0  12  -2    1.06    2.03
   0  12  -2    2.55    2.02
   0 -12   2    2.17    1.70
   0 -12  -2    2.70    2.27
   0 -12  -2    5.41    2.18
   0 -12  -2    2.01    1.86
   0 -12   2    1.35    1.23
   0 -12   2    2.72    1.88
   0  12   3   -0.48    1.03
   0  12   3   -0.93    0.86
   0  12  -3    2.90    2.21
   0  12  -3   -0.04    1.22
   0  12  -3    0.01    1.73
   0 -12  -3   -1.11    0.73
   0 -12  -3   -0.51    0.90
   0 -12   3   -0.89    0.57
   0 -12  -3   -0.21    1.20
   0 -12   3    1.14    1.34
   0 -12   3   -0.41    0.63
   0  12   4    0.78    1.52
   0  12  -4    2.28    2.33
   0  12  -4    0.15    1.44
   0  12   4    1.07    1.27
   0  12  -4    0.13    1.08
   0  12   4    1.32    1.45
   0 -12  -4   -0.10    1.27
   0 -12   4    1.21    1.10
   0 -12   4   -0.28    1.09
   0 -12   4   -0.34    0.83
   0 -12  -4   -0.07    1.24
   0 -12  -4    0.59    1.56
   0  12   5   -0.87    1.11
   0  12  -5   -0.77    1.04
   0  12  -5    0.82    1.65
   0 -12  -5   -1.38    0.64
   0 -12  -5    0.91    1.67
   0 -12   5   -0.44    1.04
   0  12   6    0.66    1.50
   0  12  -6   -1.47    2.23
   0  12  -6    0.35    1.54
   0  12  -6    0.53    1.97
   0 -12  -6    1.18    1.48
   0 -12  -6    0.46    2.15
   0  12  -7    2.00    1.98
   0  12   7    1.00    1.55
   0 -12  -7   -0.50    1.02
   0 -12  -7   -0.37    1.12
   0  13   0    0.42    1.50
   0 -13   0   -0.63    1.13
   0 -13   0   -1.16    0.81
   0  13  -1    2.48    2.54
   0  13   1   -0.72    1.62
   0  13  -1    0.79    2.13
   0  13  -1    1.10    1.58
   0  13   1    0.72    1.56
   0 -13  -1    1.60    1.85
   0 -13   1    2.68    1.93
   0 -13  -1    2.00    1.61
   0 -13   1    1.21    1.40
   0  13   2    3.08    2.39
   0  13  -2    5.35    3.71
   0  13   2    6.76    2.49
   0  13  -2    2.03    1.80
   0  13  -2    6.72    2.63
   0 -13  -2    2.96    1.91
   0 -13   2    7.78    2.79
   0 -13   2    5.23    2.30
   0 -13  -2    8.41    3.37
   0  13  -3    6.94    4.09
   0  13  -3    5.08    3.16
   0  13   3    9.47    3.38
   0  13   3    9.69    2.60
   0  13  -3   10.42    3.10
   0 -13   3    2.31    2.00
   0 -13  -3    8.37    4.56
   0 -13   3    6.86    2.06
   0 -13  -3    5.90    2.22
   0  13  -4    0.74    1.46
   0  13   4   -0.41    1.25
   0  13   4   -0.27    1.20
   0  13  -4    3.40    2.53
   0 -13   4    0.44    1.30
   0 -13  -4   -1.17    0.82
   0 -13  -4    3.48    2.25
   0 -13   4   -0.88    0.62
   1   0 -15    0.47    1.26
   1   0 -14   39.95    5.31
   1   0 -14   41.36    3.99
   1   0 -14   51.19    4.94
   1   0 -14   48.02    6.62
   1   0 -14   44.89    3.86
   1   0 -13   -0.53    0.55
   1   0 -13    0.43    0.84
   1   0 -13   -0.86    0.40
   1   0 -13    0.11    1.00
   1   0 -13    0.27    1.15
   1   0 -12   77.95    5.58
   1   0 -12   83.92    5.86
   1   0 -12   85.04    5.06
   1   0 -12   84.53    5.25
   1   0 -12   86.02    6.66
   1   0 -11   -0.21    0.53
   1   0 -11   -0.14    0.67
   1   0 -11    1.29    1.02
   1   0 -11   -0.99    0.43
   1   0 -11    0.62    1.14
   1   0 -10  103.34    5.83
   1   0 -10  110.07    6.20
   1   0 -10  100.97    6.55
   1   0 -10   99.10    5.10
   1   0 -10  110.76    5.45
   1   0  -9   -0.67    0.37
   1   0  -9    0.63    0.62
   1   0  -9    0.66    0.77
   1   0  -9    0.42    0.81
   1   0  -9   -1.03    0.47
   1   0  -8    6.18    1.57
   1   0  -8    8.94    2.30
   1   0  -8    8.42    1.70
   1   0  -8    6.05    1.62
   1   0  -8    7.80    2.13
   1   0  -7   -0.17    0.51
   1   0  -7   -0.08    0.64
   1   0  -7   -0.35    0.40
   1   0  -7   -0.32    0.35
   1   0  -7   -0.32    0.44
   1   0  -6  605.96   12.90
   1   0  -6  599.61   11.77
   1   0  -6  592.52   12.11
   1   0  -6  588.95   15.83
   1   0  -6  596.01   14.32
   1   0  -5    0.03    0.42
   1   0  -5    1.21    0.82
   1   0  -5   -0.15    0.36
   1   0  -4   58.52    3.30
   1   0  -4   65.89    2.47
   1   0  -4   58.37    2.81
  -1   0   4   56.18    2.73
   1   0  -3    0.03    0.56
   1   0  -3    0.12    0.33
  -1   0   3   -0.14    0.40
   1   0  -3   -0.12    0.41
  -1   0   1   -0.15    0.27
   1   0  -1    0.01    0.19
   1   0  -1    0.28    0.30
  -1   0   1    0.09    0.23
  -1   0  -1    0.22    0.19
   1   0   1    0.09    0.21
  -1   0  -1   -0.24    0.16
  -1   0  -1    0.19    0.25
   1   0   1   -0.03    0.20
  -1   0  -2  349.60    5.56
   1   0   3    0.76    0.51
  -1   0  -3   -0.49    0.27
  -1   0  -3    0.57    0.44
  -1   0  -3   -0.46    0.39
   1   0   4  148.93    4.58
  -1   0  -4  162.65    5.04
  -1   0  -4  156.81    4.55
  -1   0  -4  156.69    4.23
  -1   0  -5    0.26    0.50
  -1   0  -5    0.40    0.47
  -1   0  -5    0.12    0.59
   1   0   5    0.09    0.47
  -1   0  -6  280.96    7.44
  -1   0  -6  271.88    7.19
  -1   0  -6  290.77    8.22
  -1   0  -7    0.36    0.64
  -1   0  -7   -0.32    0.33
  -1   0  -7    0.10    0.53
  -1   0  -7    0.74    0.80
  -1   0  -8    0.03    0.51
  -1   0  -8   -0.12    0.50
  -1   0  -8   -0.75    0.29
  -1   0  -8   -0.24    0.55
  -1   0  -8    0.07    0.52
  -1   0  -9   -0.45    0.46
  -1   0  -9   -0.58    0.36
  -1   0  -9   -0.63    0.47
  -1   0  -9    0.39    0.73
  -1   0  -9   -0.03    0.54
  -1   0 -10   15.38    3.26
  -1   0 -10   15.53    2.55
  -1   0 -10   18.09    2.76
  -1   0 -10   16.82    3.45
  -1   0 -10   11.35    2.79
  -1   0 -11   -0.02    0.85
  -1   0 -11   -0.69    0.59
  -1   0 -11   -0.37    0.75
  -1   0 -11    0.14    1.02
  -1   0 -11   -0.17    0.63
  -1   0 -12    4.56    2.09
  -1   0 -12    3.09    1.71
  -1   0 -12    9.65    2.37
  -1   0 -12    5.47    1.80
  -1   0 -12    6.17    2.21
  -1   0 -13   -0.27    0.68
  -1   0 -13   -0.26    1.25
  -1   0 -13    0.02    0.66
  -1   0 -13   -0.55    0.81
  -1   0 -14   19.25    3.45
  -1   0 -14    9.56    2.83
  -1   0 -14   23.23    3.74
  -1   0 -14   13.09    3.03
  -1   0 -14   17.68    3.90
   1   1 -14   12.61    3.43
   1   1 -14    8.70    2.13
   1   1 -14   14.29    3.07
   1   1 -14   11.51    3.25
   1   1 -14    7.58    2.88
   1  -1 -14   11.02    2.64
   1  -1 -14    8.94    3.19
   1  -1 -14    6.80    2.16
   1  -1 -14   12.32    3.03
   1   1 -13    1.11    1.67
   1   1 -13    1.94    1.05
   1   1 -13    2.30    1.62
   1   1 -13    1.93    1.46
   1   1 -13   -0.23    0.85
   1  -1 -13    4.65    1.87
   1  -1 -13    2.40    1.66
   1  -1 -13    0.59    1.48
   1  -1 -13    1.80    1.28
   1  -1 -13    2.62    1.49
   1   1 -12    2.19    1.29
   1   1 -12    2.19    1.42
   1   1 -12    0.54    0.74
   1   1 -12    0.33    1.10
   1   1 -12    0.29    1.40
   1  -1 -12    0.33    0.94
   1  -1 -12    1.33    1.22
   1  -1 -12    0.74    1.09
   1  -1 -12    1.99    1.53
   1  -1 -12    3.22    2.06
   1   1 -11    0.41    1.06
   1   1 -11    0.22    0.85
   1   1 -11    0.22    0.63
   1   1 -11   -0.81    0.55
   1   1 -11   -0.18    0.88
   1  -1 -11    0.78    0.88
   1  -1 -11   -0.23    0.64
   1  -1 -11    0.07    0.97
   1  -1 -11   -0.01    0.68
   1  -1 -11    0.81    1.31
   1   1 -10    0.28    0.83
   1   1 -10   -0.71    0.35
   1   1 -10    0.65    0.83
   1   1 -10    0.24    0.68
   1   1 -10   -0.35    0.76
   1  -1 -10    0.28    0.79
   1  -1 -10    1.52    1.34
   1  -1 -10    0.34    0.81
   1  -1 -10    0.12    0.67
   1  -1 -10    0.39    1.11
   1   1  -9    5.33    1.92
   1   1  -9    3.60    1.10
   1   1  -9    3.70    1.66
   1   1  -9    3.67    1.42
   1   1  -9    4.64    1.28
   1  -1  -9    5.67    2.00
   1  -1  -9    4.23    1.41
   1  -1  -9    3.64    1.58
   1  -1  -9    1.41    0.94
   1  -1  -9    3.20    1.39
   1   1  -8    2.10    1.56
   1   1  -8    0.05    0.55
   1   1  -8    0.01    0.47
   1   1  -8    0.54    0.77
   1  -1  -8    0.93    0.77
   1  -1  -8    0.44    0.58
   1  -1  -8    0.96    0.74
   1  -1  -8   -0.33    0.84
   1  -1  -8    2.60    1.21
   1   1  -7   34.29    3.00
   1   1  -7   32.40    3.26
   1   1  -7   36.70    2.58
   1   1  -7   36.44    2.31
   1  -1  -7   39.15    3.33
   1  -1  -7   35.42    3.14
   1  -1  -7   31.92    2.98
   1  -1  -7   38.65    2.93
   1  -1  -7   34.45    2.58
   1   1  -6   24.93    3.37
   1   1  -6   23.96    2.87
   1   1  -6   21.66    1.66
   1   1  -6   20.50    1.80
  -1  -1   6   21.93    1.90
   1  -1  -6   20.90    1.89
   1  -1  -6   18.80    1.78
   1  -1  -6   20.56    2.79
   1  -1  -6   22.21    2.89
   1   1  -5   90.81    5.69
   1   1  -5   96.83    3.58
   1   1  -5  103.52    3.32
  -1   1   5   97.97    4.46
   1   1  -5   90.39    4.31
   1  -1  -5   99.29    4.71
   1  -1  -5   93.54    3.57
   1  -1  -5  100.80    4.64
  -1  -1   5   99.06    3.62
  -1  -1   5   99.07    4.42
   1   1  -3    5.02    1.13
   1   1  -3    4.73    0.83
  -1  -1   3    3.93    0.90
   1  -1  -3    3.83    1.13
  -1  -1   3    3.52    0.74
   1  -1  -3    4.55    1.14
   1  -1  -3    4.34    0.70
  -1   1   1   61.61    2.42
   1   1  -1   61.74    1.86
  -1   1   1   59.69    1.91
  -1   1   1   60.34    2.48
   1   1  -1   59.02    2.29
   1  -1  -1   59.04    2.46
   1  -1  -1   61.48    1.90
   1  -1  -1   58.44    2.33
  -1  -1   1   61.32    1.82
  -1  -1   1   61.96    2.30
  -1   1   0  121.31    3.45
   1   1   0  123.74    2.79
  -1   1   0  125.21    2.95
  -1   1   0  122.93    2.99
   1   1   0  119.24    3.24
   1   1   0  122.25    3.01
  -1  -1   0  125.80    3.02
  -1  -1   0  122.54    2.74
   1  -1   0  118.38    3.37
   1  -1   0  116.81    2.91
  -1  -1   0  119.38    3.20
   1  -1   0  121.19    2.89
  -1   1  -1  105.81    2.96
   1   1   1  106.66    2.84
   1   1   1  105.75    3.01
  -1   1  -1  107.09    2.19
   1  -1   1  107.63    2.18
   1  -1   1  105.40    2.94
  -1  -1  -1  101.52    2.93
  -1  -1  -1  112.13    2.85
  -1  -1  -1  104.88    3.27
  -1   1  -2   21.75    1.51
   1   1   2   18.68    1.29
   1  -1   2   21.18    1.56
  -1  -1  -2   18.48    1.43
   1  -1   2   18.30    1.04
  -1  -1  -2   19.11    1.29
   1   1   3  464.96    8.78
   1   1   3  444.61    9.17
  -1  -1  -3  431.70    8.41
  -1   1  -4    4.07    1.11
   1   1   4    3.11    1.00
  -1   1  -4    2.83    0.72
   1   1   4    1.42    0.76
  -1  -1  -4    3.13    0.91
   1  -1   4    2.24    0.82
   1  -1   4    3.50    0.79
  -1  -1  -4    3.41    0.86
  -1  -1  -4    3.25    0.93
   1   1   5  121.89    4.73
  -1   1  -5  125.95    4.85
  -1   1  -5  117.13    3.75
  -1  -1  -5  116.72    4.33
   1  -1   5  114.37    3.87
  -1  -1  -5  114.75    4.08
   1  -1   5  123.39    4.80
  -1  -1  -5  107.15    4.51
  -1  -1  -5  124.58    4.89
  -1   1  -6   38.16    2.40
  -1   1  -6   41.84    2.35
  -1   1  -6   37.43    2.82
  -1   1  -6   36.96    3.03
  -1  -1  -6   42.59    2.72
   1  -1   6   40.74    2.97
   1  -1   6   36.72    2.36
  -1  -1  -6   33.67    2.75
  -1  -1  -6   39.49    2.68
  -1  -1  -6   37.36    2.77
  -1   1  -7    1.33    0.71
  -1   1  -7    1.81    1.16
  -1   1  -7    3.21    1.23
  -1   1  -7    2.63    0.99
  -1  -1  -7    3.63    1.19
  -1  -1  -7    2.49    1.05
  -1  -1  -7    1.04    0.82
  -1  -1  -7    2.32    1.03
  -1   1  -8    0.29    0.65
  -1   1  -8   -0.31    0.56
  -1   1  -8    1.09    0.78
  -1  -1  -8   -0.78    0.29
  -1  -1  -8    0.06    0.61
  -1  -1  -8   -0.02    0.52
  -1  -1  -8    0.26    0.72
  -1   1  -9    7.25    2.06
  -1   1  -9   14.42    2.79
  -1   1  -9   11.43    1.88
  -1  -1  -9   12.59    2.80
  -1  -1  -9    7.49    1.77
  -1  -1  -9   10.25    2.07
  -1  -1  -9   11.47    2.19
  -1   1 -10   39.41    3.94
  -1   1 -10   44.42    3.05
  -1   1 -10   34.51    2.95
  -1   1 -10   32.23    3.33
  -1   1 -10   42.33    4.03
  -1  -1 -10   41.10    3.62
  -1  -1 -10   33.56    3.28
  -1  -1 -10   32.75    3.11
  -1  -1 -10   33.81    3.11
  -1  -1 -10   35.46    3.50
  -1   1 -11    5.50    2.07
  -1   1 -11    6.30    2.08
  -1   1 -11   10.22    2.09
  -1   1 -11    8.53    2.35
  -1   1 -11    6.22    1.53
  -1  -1 -11    6.08    2.05
  -1  -1 -11    5.59    1.68
  -1  -1 -11    5.92    1.86
  -1  -1 -11    6.11    1.73
  -1  -1 -11    5.83    1.84
  -1   1 -12   32.92    3.08
  -1   1 -12   26.34    4.49
  -1   1 -12   33.73    2.92
  -1   1 -12   30.98    4.75
  -1   1 -12   32.63    4.64
  -1  -1 -12   26.43    4.20
  -1  -1 -12   34.43    4.58
  -1  -1 -12   34.77    4.35
  -1  -1 -12   38.29    5.13
  -1  -1 -12   32.53    4.20
  -1   1 -13   -0.74    0.53
  -1   1 -13   -0.18    1.01
  -1   1 -13   -0.39    0.76
  -1   1 -13    0.29    0.84
  -1  -1 -13    0.43    1.03
  -1  -1 -13    0.59    1.05
  -1  -1 -13    0.29    1.12
  -1  -1 -13    0.60    0.97
  -1   1 -14    7.77    1.93
  -1   1 -14    5.88    2.07
  -1   1 -14    4.94    1.93
  -1   1 -14    8.14    2.91
  -1   1 -14    6.65    2.75
  -1  -1 -14    4.65    2.26
  -1  -1 -14    2.62    1.83
  -1  -1 -14    7.80    2.65
  -1  -1 -14    8.51    2.29
  -1  -1 -14    4.85    2.28
   1   2 -14    9.35    2.88
   1   2 -14    5.22    2.42
   1   2 -14    7.61    2.53
   1   2 -14    5.05    1.40
   1   2 -14    6.81    2.26
   1  -2 -14    6.65    2.65
   1  -2 -14    6.76    2.20
   1  -2 -14    3.54    1.82
   1  -2 -14    5.18    2.25
   1  -2 -14    7.42    2.20
   1   2 -13    2.38    2.01
   1   2 -13    2.39    1.57
   1   2 -13    0.16    0.95
   1   2 -13    2.85    1.92
   1   2 -13    0.31    0.66
   1  -2 -13    0.35    0.86
   1  -2 -13    0.95    1.41
   1  -2 -13    0.72    1.20
   1  -2 -13    0.50    1.08
   1  -2 -13   -0.06    0.84
   1   2 -12   19.99    2.48
   1   2 -12   18.03    3.25
   1   2 -12   18.93    3.82
   1  -2 -12   19.26    3.08
   1  -2 -12    8.86    2.57
   1  -2 -12   16.30    3.19
   1  -2 -12   18.93    3.66
   1  -2 -12   13.61    2.72
   1   2 -11    1.33    1.29
   1   2 -11    1.84    1.03
   1   2 -11    1.77    1.28
   1   2 -11    2.03    1.51
   1   2 -11    5.18    2.43
   1  -2 -11    1.67    1.21
   1  -2 -11    0.09    1.19
   1  -2 -11    0.05    0.69
   1  -2 -11    1.05    1.11
   1  -2 -11   -0.24    1.01
   1   2 -10    6.87    2.17
   1   2 -10    7.64    2.36
   1   2 -10    4.75    1.14
   1   2 -10    6.62    1.87
   1  -2 -10    9.54    2.41
   1  -2 -10    8.55    2.23
   1  -2 -10    8.22    1.97
   1  -2 -10    9.02    1.89
   1  -2 -10    6.33    2.20
   1   2  -9   13.60    2.55
   1   2  -9   18.02    2.95
   1   2  -9   12.63    1.70
   1   2  -9   17.62    3.90
   1  -2  -9   13.68    2.24
   1  -2  -9   15.80    3.41
   1  -2  -9    9.83    2.40
   1  -2  -9   14.64    2.81
   1  -2  -9    9.54    2.01
   1   2  -8   34.50    4.31
   1   2  -8   30.74    2.64
   1   2  -8   31.76    3.23
   1  -2  -8   32.50    3.15
  -1  -2   8   30.74    2.67
   1  -2  -8   31.05    2.42
   1  -2  -8   31.81    4.19
   1  -2  -8   31.18    3.74
   1  -2  -8   29.24    2.67
   1   2  -7    0.60    0.85
   1   2  -7    0.37    0.59
   1   2  -7    0.35    0.43
  -1  -2   7    0.22    0.71
   1  -2  -7    0.65    0.88
   1  -2  -7    0.50    0.53
   1  -2  -7   -0.53    0.64
   1  -2  -7    1.45    0.92
   1   2  -6   28.18    2.21
  -1   2   6   25.16    2.45
   1   2  -6   25.13    3.23
  -1  -2   6   30.18    3.62
   1  -2  -6   30.30    2.77
  -1  -2   6   25.78    2.14
   1  -2  -6   31.64    3.97
   1  -2  -6   24.81    1.80
   1   2  -5   10.41    2.09
  -1   2   5   13.22    2.59
  -1   2   5   10.98    2.05
   1   2  -5    9.66    1.63
   1  -2  -5   11.30    2.01
  -1  -2   5    7.66    1.39
  -1  -2   5    8.69    1.73
   1  -2  -5   11.96    2.17
   1  -2  -5   10.29    1.24
  -1   2   4   75.66    3.71
  -1   2   4   77.56    4.28
   1   2  -4   83.07    3.29
   1   2  -4   80.17    4.01
   1  -2  -4   86.14    3.99
  -1  -2   4   79.34    3.21
   1  -2  -4   79.19    2.35
  -1  -2   4   82.85    4.12
   1  -2  -4   82.39    4.19
   1   2  -3  202.79    6.22
  -1   2   3  217.89    6.22
  -1   2   3  205.39    6.55
   1   2  -3  213.20    5.32
  -1  -2   3  206.42    6.27
   1  -2  -3  208.85    6.44
   1  -2  -3  215.87    6.24
  -1  -2   3  195.66    6.00
  -1   2   2    0.15    0.61
   1   2  -2    0.27    0.45
  -1   2   2    0.25    0.67
   1   2  -2    0.70    0.61
   1   2  -2    0.61    0.55
   1  -2  -2    1.55    0.91
   1  -2  -2    0.60    0.65
  -1  -2   2    0.24    0.48
  -1  -2   2    0.53    0.62
  -1   2   1   77.62    3.32
   1   2  -1   86.82    3.29
   1   2  -1   86.79    2.29
   1   2  -1   90.48    3.15
  -1   2   1   81.09    3.93
  -1   2   1   85.85    3.14
  -1   2   1   84.97    1.99
   1  -2  -1   78.06    3.23
  -1  -2   1   85.35    3.92
   1  -2  -1   79.70    3.33
  -1  -2   1   89.24    2.27
  -1  -2   1   85.79    3.01
   1  -2  -1   85.20    3.06
  -1  -2   1   86.55    3.04
  -1   2   0   50.46    2.62
  -1   2   0   51.37    2.36
  -1   2   0   51.36    2.32
   1   2   0   51.20    2.07
  -1   2   0   53.35    2.00
   1   2   0   49.26    2.75
   1   2   0   51.48    2.37
  -1  -2   0   48.63    2.25
  -1  -2   0   49.18    2.28
   1  -2   0   49.60    2.25
  -1  -2   0   48.73    2.00
   1  -2   0   55.40    2.65
   1  -2   0   49.83    2.30
  -1   2  -1   43.32    2.16
  -1   2  -1   41.97    1.86
  -1   2  -1   39.79    2.16
   1   2   1   41.30    2.20
  -1  -2  -1   46.43    2.23
  -1  -2  -1   39.00    2.11
   1  -2   1   43.32    1.85
   1  -2   1   43.66    2.28
  -1  -2  -1   38.19    2.01
  -1   2  -2  185.60    5.18
   1   2   2  175.94    5.21
  -1   2  -2  181.58    4.05
   1   2   2  184.50    5.18
  -1   2  -2  187.44    5.39
  -1  -2  -2  176.24    5.03
  -1  -2  -2  180.07    5.21
  -1  -2  -2  181.74    5.01
   1  -2   2  176.40    5.02
   1  -2   2  181.72    3.93
  -1   2  -3   81.71    2.51
   1   2   3   86.22    3.83
  -1   2  -3   89.21    3.70
   1   2   3   86.11    3.68
  -1   2  -3   88.32    3.94
  -1  -2  -3   79.15    3.42
   1  -2   3   85.88    3.61
   1  -2   3   85.84    2.38
  -1  -2  -3   82.97    3.69
  -1   2  -4   24.91    2.09
  -1   2  -4   26.57    1.45
  -1   2  -4   38.21    4.72
   1   2   4   27.71    2.27
   1  -2   4   28.13    2.20
  -1  -2  -4   27.14    1.56
  -1  -2  -4   25.53    2.23
  -1  -2  -4   23.19    2.01
   1  -2   4   26.38    1.43
   1   2   5  147.56    5.67
  -1   2  -5  141.51    5.59
  -1   2  -5  143.12    5.98
   1  -2   5  147.03    3.98
  -1  -2  -5  142.77    5.63
   1  -2   5  142.66    5.45
  -1  -2  -5  143.18    4.36
  -1  -2  -5  143.89    5.32
  -1   2  -6   21.14    3.06
  -1   2  -6   24.97    3.03
   1   2   6   17.13    2.53
   1  -2   6   16.20    1.43
  -1  -2  -6   18.47    1.74
  -1  -2  -6   21.11    2.59
   1  -2   6   18.65    2.48
  -1   2  -7   42.06    2.22
  -1   2  -7   39.77    3.54
   1   2   7   48.07    3.63
  -1   2  -7   45.74    3.34
  -1  -2  -7   44.21    3.39
   1  -2   7   42.64    3.30
  -1  -2  -7   40.83    2.77
  -1  -2  -7   39.78    3.07
  -1   2  -8    9.32    2.13
  -1   2  -8    8.95    1.42
  -1   2  -8    7.31    1.97
   1  -2   8   10.36    2.12
  -1  -2  -8    8.83    1.78
  -1  -2  -8   10.33    2.32
  -1  -2  -8    7.41    1.99
  -1  -2  -8    5.10    1.58
  -1   2  -9    0.59    0.60
  -1   2  -9   -0.25    0.77
  -1   2  -9    0.53    0.79
  -1   2  -9    1.12    1.01
  -1  -2  -9    0.69    0.81
   1  -2   9    1.00    1.15
  -1  -2  -9    0.38    0.79
  -1  -2  -9    1.30    0.95
  -1  -2  -9   -0.36    0.58
  -1  -2  -9   -0.20    0.76
  -1   2 -10    0.66    1.11
  -1   2 -10    3.93    1.32
  -1   2 -10    1.51    1.10
  -1   2 -10    1.61    0.77
  -1  -2 -10    1.62    1.11
  -1  -2 -10    1.58    1.18
  -1  -2 -10    0.85    0.93
  -1  -2 -10    1.58    1.17
  -1  -2 -10    1.87    1.29
  -1   2 -11   12.33    2.00
  -1   2 -11    9.30    2.15
  -1   2 -11   16.22    2.77
  -1   2 -11   10.54    2.98
  -1   2 -11    9.87    2.53
  -1  -2 -11   10.87    2.62
  -1  -2 -11   11.98    2.94
  -1  -2 -11    9.50    2.25
  -1  -2 -11   11.06    2.78
  -1  -2 -11   11.45    2.65
  -1   2 -12    5.66    1.47
  -1   2 -12    4.99    1.83
  -1   2 -12    4.33    1.95
  -1   2 -12    2.44    1.31
  -1   2 -12    4.92    2.12
  -1  -2 -12    2.78    1.68
  -1  -2 -12    3.10    1.52
  -1  -2 -12    3.13    1.54
  -1  -2 -12    7.30    2.40
  -1  -2 -12    4.27    1.79
  -1   2 -13    1.09    1.13
  -1   2 -13   -0.78    0.60
  -1   2 -13   -0.46    0.71
  -1   2 -13    0.22    1.32
  -1  -2 -13   -0.83    0.79
  -1  -2 -13    0.87    1.34
  -1  -2 -13    0.74    1.11
  -1  -2 -13   -0.14    0.94
  -1  -2 -13    1.21    1.25
  -1   2 -14    4.13    1.72
  -1   2 -14    7.57    2.53
  -1   2 -14    2.97    1.98
  -1   2 -14    8.78    2.91
  -1  -2 -14    4.47    2.20
  -1  -2 -14    3.68    1.90
  -1  -2 -14    3.91    2.29
  -1  -2 -14    2.69    1.55
  -1  -2 -14    3.44    1.97
   1   3 -14    2.09    1.58
   1   3 -14    2.37    1.89
   1   3 -14    3.77    2.35
   1   3 -14    2.37    1.82
   1  -3 -14    1.69    1.44
   1  -3 -14    2.04    1.98
   1  -3 -14    5.57    2.48
   1  -3 -14    2.30    1.56
   1  -3 -14    2.81    1.86
   1   3 -13    5.57    2.15
   1   3 -13    4.94    2.24
   1   3 -13    3.34    2.68
   1   3 -13    2.78    2.05
   1  -3 -13   -0.32    0.89
   1  -3 -13    6.44    2.42
   1  -3 -13    3.42    1.59
   1  -3 -13    3.14    1.75
   1  -3 -13    5.38    1.76
   1   3 -12    3.63    2.05
   1   3 -12    5.86    1.88
   1   3 -12    5.47    2.18
   1   3 -12    2.80    2.29
   1  -3 -12    4.25    2.04
   1  -3 -12    4.97    1.72
   1  -3 -12    5.63    1.71
   1  -3 -12    2.28    1.55
   1   3 -11    3.27    1.39
   1   3 -11    1.93    1.38
   1   3 -11    2.69    1.98
   1  -3 -11    1.07    0.94
   1  -3 -11    2.69    1.42
   1  -3 -11    1.18    1.40
   1  -3 -11    3.96    1.90
   1  -3 -11    0.75    1.11
   1   3 -10   10.87    2.28
   1   3 -10    7.32    2.04
   1   3 -10    8.49    2.35
   1  -3 -10   12.05    2.79
   1  -3 -10    6.93    1.56
   1  -3 -10    6.86    1.95
  -1  -3  10   13.10    2.63
   1  -3 -10    7.90    2.28
   1  -3 -10   10.17    2.47
   1   3  -9   30.81    4.45
   1   3  -9   26.67    3.67
   1  -3  -9   20.46    1.95
   1  -3  -9   22.50    3.77
   1  -3  -9   21.04    3.51
   1  -3  -9   24.98    3.66
  -1  -3   9   28.30    3.73
   1   3  -8   45.65    3.31
   1   3  -8   38.46    3.78
  -1  -3   8   34.07    2.91
   1  -3  -8   41.53    3.80
   1  -3  -8   46.04    3.89
   1  -3  -8   43.71    3.65
   1  -3  -8   39.00    2.45
   1   3  -7    4.65    1.41
   1   3  -7    2.05    1.32
  -1   3   7    2.97    1.21
  -1  -3   7    2.42    1.02
   1  -3  -7    2.88    0.77
   1  -3  -7    1.72    1.22
   1  -3  -7    1.50    1.35
   1  -3  -7    2.97    1.25
  -1  -3   7    2.67    1.34
  -1   3   6   10.95    2.24
  -1   3   6   14.25    2.31
   1   3  -6   14.71    2.56
   1   3  -6   16.37    2.29
   1  -3  -6   14.87    3.03
  -1  -3   6   12.63    2.60
  -1  -3   6   14.56    2.19
   1  -3  -6   14.58    2.54
  -1   3   5  101.31    4.66
   1   3  -5   95.05    5.06
  -1   3   5   97.77    5.35
   1   3  -5   96.73    4.26
  -1  -3   5  101.30    4.25
   1  -3  -5   94.91    5.04
   1  -3  -5   98.75    4.76
  -1  -3   5   99.28    5.12
   1   3  -4  106.39    4.27
   1   3  -4  104.43    4.22
  -1   3   4  107.78    5.26
  -1   3   4  110.37    4.73
   1   3  -4  110.30    5.12
   1  -3  -4  108.02    4.71
   1  -3  -4  112.38    5.22
  -1  -3   4  104.78    4.16
  -1  -3   4  109.91    5.15
   1   3  -3    2.19    0.76
   1   3  -3    1.98    1.08
  -1   3   3    1.38    0.92
  -1   3   3    1.63    0.99
   1   3  -3    2.83    1.09
   1  -3  -3    2.23    1.19
  -1  -3   3    2.29    1.08
  -1  -3   3    2.46    0.81
   1  -3  -3    2.06    1.01
   1   3  -2    1.46    0.69
  -1   3   2    1.48    0.80
   1   3  -2    4.60    1.20
  -1   3   2    2.43    1.13
   1   3  -2    2.84    0.94
  -1  -3   2    3.01    0.89
   1  -3  -2    2.13    1.10
  -1  -3   2    1.25    0.87
   1  -3  -2    2.36    0.81
  -1  -3   2    2.34    0.48
   1  -3  -2    2.29    0.91
  -1   3   1   17.91    2.26
  -1   3   1   16.27    1.69
   1   3  -1   15.25    2.05
   1   3  -1   17.59    2.25
  -1   3   1   15.84    2.08
   1   3  -1   11.08    1.48
  -1   3   1   13.82    1.05
   1  -3  -1   15.24    1.97
   1  -3  -1   17.10    2.14
   1  -3  -1   14.98    1.07
  -1  -3   1   15.53    1.54
  -1  -3   1   19.16    2.37
  -1  -3   1   18.21    2.26
  -1  -3   1   15.55    1.19
   1  -3  -1   18.97    2.43
  -1   3   0   80.30    3.59
  -1   3   0   78.19    2.93
  -1   3   0   76.35    3.77
   1   3   0   85.44    3.62
   1   3   0   85.17    3.47
  -1   3   0   81.14    3.44
   1  -3   0   77.48    3.36
  -1  -3   0   79.61    3.04
  -1  -3   0   88.15    3.56
  -1  -3   0   85.07    3.71
   1  -3   0   81.87    3.52
  -1  -3   0   81.05    3.32
   1  -3   0   81.02    2.93
  -1   3  -1    1.40    0.81
   1   3   1    1.96    0.90
   1   3   1    1.39    0.78
  -1   3  -1    2.24    0.86
  -1   3  -1    1.28    0.79
  -1  -3  -1    2.10    0.81
   1  -3   1    1.07    0.68
   1  -3   1    1.83    0.71
  -1  -3  -1    1.11    0.81
   1   3   2    5.52    1.21
   1   3   2    7.14    1.13
  -1   3  -2    7.75    1.28
   1   3   2    6.99    1.63
  -1   3  -2    6.71    1.41
  -1   3  -2    6.30    1.42
  -1  -3  -2    6.86    1.20
   1  -3   2    7.13    1.35
  -1  -3  -2    5.96    1.29
  -1  -3  -2    5.38    1.30
   1  -3   2    8.79    1.25
   1   3   3    4.72    0.87
  -1   3  -3    7.70    1.44
  -1   3  -3    6.42    1.52
  -1   3  -3    4.93    1.15
   1   3   3    5.65    1.57
  -1  -3  -3    7.64    1.46
  -1  -3  -3   11.47    2.10
   1  -3   3    6.27    1.09
  -1  -3  -3    4.76    1.18
   1  -3   3    5.29    1.34
  -1   3  -4  162.18    6.39
  -1   3  -4  158.79    4.50
   1   3   4  157.03    6.02
  -1   3  -4  168.89    6.21
   1  -3   4  170.49    5.90
  -1  -3  -4  162.10    6.12
  -1  -3  -4  164.75    6.16
  -1  -3  -4  159.32    4.16
  -1  -3  -4  158.61    5.40
   1  -3   4  166.97    3.69
   1   3   5   94.14    4.88
   1   3   5   88.64    3.09
  -1   3  -5   94.70    5.15
  -1   3  -5   94.35    3.40
  -1   3  -5   89.11    4.51
   1  -3   5   89.65    4.47
  -1  -3  -5   88.76    4.72
  -1  -3  -5   94.57    3.40
  -1  -3  -5   84.31    4.45
  -1   3  -6   38.94    2.22
   1   3   6   31.96    3.05
  -1   3  -6   33.26    3.24
  -1   3  -6   36.58    3.05
  -1  -3  -6   41.81    3.21
  -1  -3  -6   40.28    3.32
   1  -3   6   37.30    3.05
  -1  -3  -6   34.06    2.25
  -1   3  -7   27.51    3.49
  -1   3  -7   22.26    1.78
   1   3   7   30.24    4.28
   1  -3   7   19.51    2.70
  -1  -3  -7   28.75    3.75
  -1  -3  -7   24.87    3.24
  -1  -3  -7   25.82    2.17
  -1   3  -8   28.58    4.73
  -1   3  -8   30.22    4.23
   1   3   8   25.64    3.87
  -1  -3  -8   22.22    2.22
  -1  -3  -8   19.80    3.26
  -1  -3  -8   20.75    3.10
   1  -3   8   22.30    3.31
  -1   3  -9   16.35    3.34
  -1   3  -9   15.84    2.71
  -1  -3  -9   23.26    3.48
  -1  -3  -9   24.25    3.05
  -1  -3  -9   21.98    3.94
  -1  -3  -9   17.72    2.49
   1  -3   9   18.97    3.07
  -1   3 -10   83.10    6.18
  -1   3 -10   82.16    4.56
  -1   3 -10   79.18    5.39
  -1  -3 -10   77.76    4.58
  -1  -3 -10   84.77    5.65
  -1  -3 -10   87.50    4.84
  -1  -3 -10   93.73    5.95
  -1  -3 -10   79.12    5.18
   1  -3  10   84.44    6.68
  -1   3 -11    2.02    1.20
  -1   3 -11    0.64    1.35
  -1   3 -11    2.79    1.52
  -1  -3 -11    3.59    1.37
  -1  -3 -11    2.78    1.74
  -1  -3 -11    1.31    1.22
  -1  -3 -11    1.07    1.21
  -1  -3 -11    1.27    1.12
  -1   3 -12    1.71    1.36
  -1   3 -12    1.62    1.24
  -1   3 -12    3.43    2.00
  -1   3 -12    2.66    2.71
  -1  -3 -12    2.12    1.60
  -1  -3 -12    0.72    1.11
  -1  -3 -12    2.31    1.41
  -1  -3 -12    1.27    1.23
  -1  -3 -12    0.07    0.84
  -1   3 -13    1.20    1.09
  -1   3 -13   -0.10    0.98
  -1   3 -13   -0.95    0.55
  -1   3 -13   -0.75    0.87
  -1  -3 -13    0.49    1.20
  -1  -3 -13   -0.54    0.61
  -1  -3 -13   -1.11    0.54
  -1  -3 -13   -0.47    0.70
  -1  -3 -13    0.33    1.15
  -1   3 -14    8.63    1.96
  -1   3 -14    6.79    1.91
  -1   3 -14    9.07    3.27
  -1   3 -14    6.64    2.46
  -1   3 -14   11.13    3.42
  -1  -3 -14   10.34    3.12
  -1  -3 -14    7.19    2.22
  -1  -3 -14    9.49    2.43
  -1  -3 -14    8.58    2.53
   1   4 -14   -1.42    0.94
   1   4 -14   -0.58    0.80
   1   4 -14    0.26    1.15
   1   4 -14    0.94    1.22
   1   4 -14   -0.37    0.99
   1  -4 -14    0.10    0.79
   1  -4 -14    0.27    1.23
   1  -4 -14    1.60    1.86
   1  -4 -14   -0.13    0.90
   1  -4 -14   -1.02    0.69
   1   4 -13    0.98    1.73
   1   4 -13    0.29    1.03
   1   4 -13    1.08    1.85
   1   4 -13    1.11    1.35
   1  -4 -13   -0.37    1.01
   1  -4 -13    0.90    1.57
   1  -4 -13    0.55    1.23
   1  -4 -13    2.06    1.60
   1  -4 -13    0.82    0.83
   1   4 -12   -0.53    0.81
   1   4 -12    0.09    0.83
   1   4 -12    0.52    1.36
   1  -4 -12    0.32    1.16
   1  -4 -12    0.78    1.17
   1  -4 -12   -0.50    0.51
   1  -4 -12   -0.33    1.12
   1  -4 -12   -0.24    0.64
   1   4 -11   14.46    3.98
   1   4 -11    9.85    2.32
   1   4 -11   15.00    3.91
   1  -4 -11   11.53    2.75
   1  -4 -11   13.95    3.28
   1  -4 -11   12.79    2.94
   1  -4 -11    9.33    4.26
   1   4 -10   90.49    6.63
   1   4 -10   87.05    5.39
   1  -4 -10   93.66    6.42
   1  -4 -10   84.38    6.02
   1  -4 -10   89.92    3.92
   1  -4 -10  106.94    6.31
  -1  -4  10   88.57    5.32
   1   4  -9   14.61    2.84
   1   4  -9   11.07    2.43
   1  -4  -9   10.73    2.42
   1  -4  -9    8.78    2.46
   1  -4  -9    7.50    2.09
  -1  -4   9    8.41    1.93
   1   4  -8   42.32    4.11
   1   4  -8   45.74    3.59
  -1   4   8   42.48    4.27
  -1   4   8   37.30    3.21
   1  -4  -8   38.78    3.80
   1  -4  -8   41.08    3.62
   1  -4  -8   40.52    4.79
  -1  -4   8   47.33    3.55
   1   4  -7    3.10    1.47
  -1   4   7    3.42    1.72
   1   4  -7    3.44    1.19
   1   4  -7    3.36    1.22
  -1   4   7    2.49    1.22
   1  -4  -7    1.08    0.99
   1  -4  -7    2.96    1.45
   1  -4  -7    5.39    1.85
  -1  -4   7    7.18    1.84
  -1  -4   7    5.55    1.84
  -1   4   6   -0.50    0.55
  -1   4   6   -0.42    0.48
   1   4  -6    1.10    0.85
   1   4  -6    1.90    1.35
   1   4  -6   -0.16    0.48
  -1  -4   6    1.56    0.92
   1  -4  -6    0.38    0.81
   1  -4  -6    0.49    0.82
  -1  -4   6    1.06    0.97
   1   4  -5   38.13    2.93
  -1   4   5   32.94    3.30
  -1   4   5   34.47    2.90
   1   4  -5   37.32    3.42
   1   4  -5   38.61    2.79
   1  -4  -5   40.48    3.49
   1  -4  -5   39.22    3.11
  -1  -4   5   35.75    3.29
  -1  -4   5   41.37    2.91
   1   4  -4    3.67    1.13
   1   4  -4    4.01    1.20
  -1   4   4    6.16    1.63
  -1   4   4    4.61    1.84
   1   4  -4    5.16    1.44
  -1  -4   4    4.86    1.34
   1  -4  -4    5.88    1.81
  -1  -4   4    8.12    1.61
   1  -4  -4    6.03    1.52
  -1   4   3   18.50    2.48
   1   4  -3   13.03    2.04
   1   4  -3   19.30    2.93
   1   4  -3   15.36    2.12
  -1   4   3   14.41    2.61
   1  -4  -3   13.64    2.14
   1  -4  -3   16.58    2.58
  -1  -4   3   15.88    2.59
   1  -4  -3   18.24    2.67
  -1  -4   3   15.47    2.08
   1   4  -2   32.78    2.62
  -1   4   2   27.92    2.59
  -1   4   2   32.96    1.62
  -1   4   2   33.24    2.75
   1   4  -2   34.35    2.57
   1  -4  -2   33.12    2.82
   1  -4  -2   32.02    2.63
   1  -4  -2   32.56    1.53
   1  -4  -2   32.92    2.68
  -1  -4   2   30.87    1.64
  -1  -4   2   34.04    2.71
  -1  -4   2   31.26    2.47
  -1  -4   2   33.10    2.45
   1   4  -1    7.96    1.67
   1   4  -1    8.87    1.68
  -1   4   1    7.08    1.35
  -1   4   1    9.62    1.84
  -1   4   1    8.97    1.31
   1   4  -1   10.38    1.91
  -1   4   1   10.20    2.04
   1  -4  -1    8.66    1.64
  -1  -4   1    7.68    1.19
  -1  -4   1    9.88    1.82
  -1  -4   1   11.57    2.11
  -1  -4   1    8.27    1.63
   1  -4  -1   11.30    2.12
   1  -4  -1    9.60    1.24
  -1   4   0    1.46    1.03
   1   4   0    1.14    0.76
  -1   4   0    1.62    0.76
  -1   4   0    1.35    0.90
  -1   4   0    1.13    0.88
   1   4   0    0.18    0.55
   1  -4   0    1.11    0.63
   1  -4   0    0.64    0.66
   1  -4   0    0.19    0.59
  -1  -4   0    1.04    0.78
  -1  -4   0    0.23    0.51
  -1  -4   0    1.10    0.83
  -1  -4   0    1.53    0.80
   1   4   1  279.89    8.16
  -1   4  -1  277.05    9.47
  -1   4  -1  290.51    7.69
  -1   4  -1  284.10    7.56
   1   4   1  298.57    7.60
   1  -4   1  293.32    7.61
   1  -4   1  283.84    7.52
   1  -4   1  287.07    8.07
  -1  -4  -1  290.41    7.70
  -1  -4  -1  297.80    7.27
  -1   4  -2  162.13    5.28
   1   4   2  161.08    5.31
   1   4   2  146.23    5.77
  -1   4  -2  155.59    5.90
   1   4   2  141.34    5.80
  -1   4  -2  162.15    5.86
   1  -4   2  157.99    5.04
   1  -4   2  156.24    5.67
  -1  -4  -2  162.83    6.05
  -1  -4  -2  150.77    4.75
   1  -4   2  152.91    5.69
   1   4   3    8.52    1.38
   1   4   3    9.32    2.03
  -1   4  -3    6.91    1.52
  -1   4  -3   10.90    1.80
  -1   4  -3    6.52    1.49
  -1  -4  -3   10.26    1.99
   1  -4   3   11.54    1.93
   1  -4   3   10.65    1.73
  -1  -4  -3    7.19    1.35
  -1  -4  -3   12.03    2.07
  -1   4  -4    2.54    1.18
   1   4   4    3.25    0.93
   1   4   4    5.27    1.56
  -1   4  -4    2.56    1.12
  -1   4  -4    3.94    1.07
  -1  -4  -4    2.79    1.13
  -1  -4  -4    3.16    0.97
  -1  -4  -4    3.42    1.33
   1  -4   4    2.22    1.09
  -1   4  -5    1.10    0.80
  -1   4  -5    2.67    0.93
   1   4   5    1.53    1.14
  -1   4  -5    2.64    1.13
   1   4   5    2.69    0.88
  -1  -4  -5    2.21    1.15
  -1  -4  -5    2.91    1.05
   1  -4   5    1.92    1.03
  -1  -4  -5    2.10    0.76
  -1  -4  -5    0.78    0.87
   1   4   6   46.00    2.95
  -1   4  -6   47.09    2.72
  -1   4  -6   54.76    3.85
  -1   4  -6   50.32    4.12
   1   4   6   49.75    3.98
  -1  -4  -6   48.12    2.57
  -1  -4  -6   49.15    3.23
  -1  -4  -6   39.11    3.53
  -1  -4  -6   51.36    3.82
   1  -4   6   49.70    3.64
   1   4   7   23.83    3.60
  -1   4  -7   23.51    1.95
  -1   4  -7   22.83    3.32
  -1   4  -7   28.17    4.45
  -1  -4  -7   22.63    1.93
   1  -4   7   18.58    2.86
  -1  -4  -7   23.23    3.39
  -1  -4  -7   18.79    2.95
   1   4   8   38.95    5.07
  -1   4  -8   41.41    5.12
  -1   4  -8   38.11    2.56
  -1   4  -8   37.50    3.52
  -1  -4  -8   41.50    3.86
   1  -4   8   42.12    3.70
  -1  -4  -8   40.45    3.77
  -1  -4  -8   39.52    2.74
   1   4   9   47.30    4.53
  -1   4  -9   54.32    4.38
  -1   4  -9   52.04    4.90
  -1   4  -9   46.73    2.91
   1  -4   9   39.24    5.03
  -1  -4  -9   42.53    4.10
  -1  -4  -9   47.98    4.13
  -1  -4  -9   47.88    3.22
  -1   4 -10    3.42    1.19
  -1   4 -10    3.17    1.55
  -1  -4 -10    2.58    1.54
  -1  -4 -10    6.49    1.63
   1  -4  10    1.24    1.23
  -1  -4 -10    2.37    1.24
  -1  -4 -10    1.31    1.40
  -1   4 -11   19.43    4.48
  -1   4 -11   22.82    4.25
  -1   4 -11   18.84    2.66
  -1  -4 -11   15.46    3.14
  -1  -4 -11   13.28    2.51
  -1  -4 -11   12.14    2.74
  -1  -4 -11   15.59    3.61
  -1  -4 -11   17.79    2.77
   1  -4  11   13.92    3.09
  -1   4 -12   12.19    2.34
  -1   4 -12    8.60    2.72
  -1   4 -12    5.55    3.30
  -1   4 -12   11.72    2.10
  -1  -4 -12   12.89    2.44
  -1  -4 -12    7.22    2.17
  -1  -4 -12   11.26    2.34
  -1  -4 -12   12.65    2.95
  -1  -4 -12   11.29    2.72
  -1   4 -13    3.00    1.92
  -1   4 -13    2.40    1.27
  -1   4 -13    1.46    1.19
  -1   4 -13    4.70    2.40
  -1   4 -13    7.94    2.91
  -1  -4 -13    1.48    1.11
  -1  -4 -13    5.18    2.17
  -1  -4 -13    2.52    1.56
  -1  -4 -13    3.74    2.24
  -1  -4 -13    1.59    1.43
  -1   4 -14    2.62    2.02
  -1   4 -14    1.80    1.33
  -1   4 -14    1.59    1.42
  -1   4 -14    4.22    2.12
  -1  -4 -14    4.47    2.24
  -1  -4 -14    2.85    1.88
  -1  -4 -14    2.22    1.46
  -1  -4 -14    1.70    1.44
  -1  -4 -14    3.22    1.87
   1   5 -13   26.98    4.95
   1   5 -13   26.23    5.08
   1   5 -13   48.11    7.74
   1   5 -13   34.94    4.50
   1  -5 -13   38.23    5.80
   1  -5 -13   33.28    5.55
   1  -5 -13   34.63    5.42
   1  -5 -13   41.08    5.46
   1   5 -12   11.62    3.69
   1   5 -12    8.34    3.42
   1   5 -12    9.76    2.69
   1   5 -12   10.43    2.46
   1  -5 -12   12.51    3.16
   1  -5 -12    9.75    2.73
   1  -5 -12   13.05    3.13
  -1  -5  12   11.12    2.97
   1  -5 -12   12.53    3.51
   1   5 -11    0.22    0.93
   1   5 -11    1.43    1.67
   1   5 -11    3.30    1.69
   1  -5 -11    1.58    1.64
   1  -5 -11    0.61    1.27
  -1  -5  11    2.65    1.25
   1  -5 -11    0.97    1.40
   1   5 -10   35.41    4.55
   1   5 -10   44.02    4.00
   1   5 -10   41.65    3.47
   1  -5 -10   41.89    3.90
   1  -5 -10   50.97    6.58
   1  -5 -10   39.38    5.29
   1   5  -9    4.01    1.41
  -1   5   9    5.25    1.70
  -1   5   9    3.97    2.12
   1   5  -9    5.17    1.66
   1   5  -9    4.83    1.92
   1  -5  -9    1.89    1.65
  -1  -5   9    1.36    1.24
   1  -5  -9    2.98    1.46
   1  -5  -9    3.24    1.80
   1   5  -8   56.53    4.25
  -1   5   8   59.23    4.07
  -1   5   8   56.08    5.25
   1   5  -8   58.26    3.88
   1   5  -8   54.72    4.91
   1  -5  -8   56.68    4.23
   1  -5  -8   59.88    4.90
  -1  -5   8   50.34    3.96
  -1   5   7   77.21    4.57
  -1   5   7   77.41    5.88
   1   5  -7   67.79    4.14
   1   5  -7   73.00    4.67
   1   5  -7   75.05    5.54
   1  -5  -7   71.23    4.50
  -1  -5   7   64.72    4.26
   1  -5  -7   74.41    5.34
  -1  -5   7   70.66    5.28
   1  -5  -7   75.38    5.35
   1   5  -6    0.10    0.59
   1   5  -6    0.62    0.67
  -1   5   6    0.05    0.79
  -1   5   6    1.67    1.05
   1  -5  -6    3.52    1.34
   1  -5  -6    1.45    1.06
  -1  -5   6    0.84    0.85
  -1  -5   6    0.88    1.04
  -1   5   5   -0.77    0.43
   1   5  -5    0.00    0.51
  -1   5   5    0.96    1.03
   1   5  -5   -0.42    0.57
   1   5  -5   -0.11    0.66
  -1  -5   5    0.71    0.75
   1  -5  -5   -0.31    0.73
   1  -5  -5    2.17    1.29
  -1  -5   5    0.49    0.84
  -1   5   4    3.94    1.67
   1   5  -4    0.38    0.72
   1   5  -4    0.51    0.69
   1   5  -4    0.35    0.60
  -1   5   4    0.25    0.82
   1  -5  -4    1.89    1.19
  -1  -5   4    0.61    0.77
   1  -5  -4    0.58    0.85
  -1  -5   4    0.31    0.57
   1  -5  -4    0.62    0.76
   1   5  -3   14.63    2.38
   1   5  -3   19.11    3.05
  -1   5   3   14.05    2.61
   1   5  -3   14.64    2.37
  -1   5   3   20.26    3.46
  -1  -5   3   14.98    2.35
   1  -5  -3   12.61    2.30
  -1  -5   3   15.68    1.17
   1  -5  -3   11.76    2.60
   1  -5  -3   13.10    2.13
  -1  -5   3   15.23    2.25
  -1  -5   3   15.92    2.24
   1   5  -2   20.15    2.47
   1   5  -2   18.77    2.53
  -1   5   2   21.70    1.60
   1   5  -2   20.66    2.76
  -1   5   2   20.11    2.91
  -1   5   2   20.12    2.88
   1  -5  -2   20.66    3.01
   1  -5  -2   25.03    2.53
  -1  -5   2   27.55    3.44
   1  -5  -2   22.11    1.85
  -1  -5   2   22.46    3.04
  -1  -5   2   21.83    2.22
  -1  -5   2   24.08    1.70
   1   5  -1    0.54    0.63
  -1   5   1    0.43    0.87
  -1   5   1    0.17    0.77
  -1   5   1    0.85    0.57
   1   5  -1    0.58    0.71
  -1  -5   1    0.24    0.69
   1  -5  -1    0.51    0.86
  -1  -5   1    0.19    0.50
   1  -5  -1    0.86    0.83
   1  -5  -1    0.09    0.43
  -1  -5   1    1.24    0.92
  -1  -5   1    0.95    0.86
  -1   5   0  114.31    5.67
  -1   5   0  113.46    5.19
   1   5   0  111.13    5.28
  -1   5   0  119.77    5.65
   1   5   0  116.05    5.02
  -1   5   0  113.51    4.49
   1  -5   0  115.72    5.16
  -1  -5   0  116.60    5.42
  -1  -5   0  121.38    5.35
   1  -5   0  116.27    4.52
   1  -5   0  120.53    5.45
  -1  -5   0  116.10    4.64
  -1  -5   0  111.95    4.77
  -1   5  -1  105.61    5.27
   1   5   1  100.44    5.10
  -1   5  -1  104.91    4.79
  -1   5  -1  107.98    4.92
   1   5   1  109.97    4.71
   1  -5   1  118.75    4.97
  -1  -5  -1   99.17    5.20
  -1  -5  -1  102.84    5.04
   1  -5   1  105.35    5.08
  -1  -5  -1   99.45    4.60
   1  -5   1  100.76    4.54
  -1  -5  -1  100.97    4.31
  -1   5  -2   25.54    2.62
  -1   5  -2   23.60    2.25
  -1   5  -2   27.95    3.49
   1   5   2   25.96    2.31
   1   5   2   21.21    2.13
   1   5   2   26.59    3.68
   1  -5   2   23.37    2.36
   1  -5   2   24.19    2.49
  -1  -5  -2   22.49    1.93
  -1  -5  -2   20.76    2.84
  -1  -5  -2   26.93    2.56
   1   5   3  310.14    8.49
   1   5   3  319.27    8.23
  -1   5  -3  331.36   10.03
   1   5   3  330.12   10.25
  -1   5  -3  330.80   10.04
  -1   5  -3  332.00    8.86
   1  -5   3  309.28    8.62
  -1  -5  -3  328.69    7.91
  -1  -5  -3  315.51    9.70
  -1  -5  -3  346.44   10.22
   1  -5   3  343.83    9.90
   1   5   4  138.72    6.68
   1   5   4  142.22    4.99
  -1   5  -4  141.69    5.44
  -1   5  -4  137.16    6.31
  -1   5  -4  158.36    6.96
  -1  -5  -4  135.43    6.34
   1  -5   4  152.14    6.47
   1  -5   4  131.32    5.14
  -1  -5  -4  128.42    4.61
  -1  -5  -4  154.85    6.74
  -1   5  -5    6.25    1.94
   1   5   5    6.22    1.90
   1   5   5    4.97    1.24
  -1   5  -5    5.30    1.60
  -1   5  -5    5.51    1.42
   1  -5   5    8.00    1.96
  -1  -5  -5   12.27    2.77
  -1  -5  -5    7.78    2.11
  -1  -5  -5    5.77    1.21
  -1   5  -6    0.90    0.71
   1   5   6    0.73    0.67
  -1   5  -6    0.64    0.98
  -1   5  -6    0.11    0.88
   1   5   6    0.94    0.96
  -1  -5  -6    1.09    0.78
  -1  -5  -6   -0.03    0.54
  -1  -5  -6    2.18    1.27
  -1  -5  -6   -0.10    0.63
   1  -5   6    1.51    0.97
   1   5   7   50.65    4.58
  -1   5  -7   50.92    4.56
   1   5   7   48.86    2.72
  -1   5  -7   48.65    3.11
  -1   5  -7   53.54    4.28
  -1  -5  -7   48.65    2.75
  -1  -5  -7   44.41    4.06
  -1  -5  -7   49.08    4.15
   1  -5   7   45.59    3.87
  -1   5  -8   25.77    2.30
  -1   5  -8   26.87    4.03
   1   5   8   31.92    5.28
  -1   5  -8   28.77    4.51
  -1  -5  -8   28.56    2.59
  -1  -5  -8   26.11    2.13
   1  -5   8   22.18    3.97
  -1  -5  -8   26.75    4.23
  -1  -5  -8   26.26    3.92
  -1   5  -9   31.68    4.61
   1   5   9   40.82    6.07
  -1   5  -9   27.98    2.41
  -1   5  -9   32.14    4.61
  -1  -5  -9   36.79    4.82
  -1  -5  -9   32.26    4.67
  -1  -5  -9   33.81    2.52
  -1  -5  -9   31.06    2.90
   1  -5   9   32.22    4.53
  -1   5 -10   19.24    2.68
   1   5  10   19.78    3.99
  -1   5 -10   14.13    2.82
  -1   5 -10   20.29    4.45
   1  -5  10   15.36    2.93
  -1  -5 -10   20.95    2.10
  -1  -5 -10   17.73    3.05
  -1  -5 -10   19.56    2.53
  -1  -5 -10   14.05    2.97
  -1  -5 -10   16.31    3.22
  -1   5 -11    0.36    0.87
  -1   5 -11    2.83    1.74
  -1   5 -11    2.02    1.63
  -1  -5 -11    2.57    1.56
  -1  -5 -11    2.56    1.83
  -1  -5 -11   -0.17    0.67
  -1  -5 -11    0.94    1.60
  -1   5 -12   -0.05    0.97
  -1   5 -12    1.24    1.05
  -1   5 -12   -0.74    0.79
  -1  -5 -12    0.24    1.02
  -1  -5 -12    0.91    1.00
  -1  -5 -12    0.12    1.07
  -1  -5 -12   -1.18    0.57
  -1  -5 -12    1.37    1.50
   1  -5  12   -0.82    0.81
  -1   5 -13    3.08    1.90
  -1   5 -13    1.56    1.81
  -1   5 -13    1.71    1.28
  -1   5 -13    1.38    1.28
  -1  -5 -13    1.22    1.13
  -1  -5 -13    1.48    1.53
  -1  -5 -13    0.86    1.33
  -1  -5 -13    1.55    1.61
   1  -5  13    0.52    1.25
  -1  -5 -13   -0.13    1.01
   1   6 -13    3.64    2.60
   1   6 -13    2.06    1.84
   1   6 -13    2.75    2.02
   1   6 -13    3.40    1.73
   1  -6 -13    5.24    2.24
  -1  -6  13    3.93    2.28
   1  -6 -13    0.09    1.25
   1  -6 -13    4.52    2.61
   1  -6 -13    2.17    1.73
   1   6 -12    2.07    1.61
   1   6 -12    2.99    1.63
   1   6 -12    2.76    2.03
   1  -6 -12    4.98    2.04
   1  -6 -12    3.07    2.11
   1  -6 -12    0.62    1.45
   1   6 -11    8.09    2.15
   1   6 -11    7.48    2.33
   1   6 -11    6.26    2.58
  -1  -6  11   11.22    2.86
   1  -6 -11   10.71    2.73
   1  -6 -11   14.40    2.91
   1  -6 -11   11.93    3.25
  -1   6  10    1.74    1.40
   1   6 -10   -0.33    0.62
   1   6 -10   -0.02    0.90
   1   6 -10   -0.14    1.09
  -1   6  10    0.90    1.58
   1  -6 -10    0.50    1.21
   1  -6 -10    0.58    1.18
  -1  -6  10    0.78    1.22
   1  -6 -10    1.13    1.04
   1   6  -9    0.66    0.92
   1   6  -9    0.10    0.84
  -1   6   9   -0.47    0.75
   1   6  -9    0.74    1.05
   1  -6  -9    0.28    1.11
   1  -6  -9    0.87    1.25
  -1  -6   9    0.89    1.01
   1  -6  -9    0.46    1.04
   1   6  -8    0.59    0.93
   1   6  -8    1.02    1.28
   1   6  -8    0.59    0.87
  -1   6   8    0.25    0.87
  -1   6   8    1.07    1.55
  -1  -6   8    1.67    1.23
   1  -6  -8    1.11    1.41
   1  -6  -8    0.20    1.02
   1  -6  -8    2.18    1.35
   1   6  -7   -0.26    0.58
  -1   6   7   -0.95    0.46
  -1   6   7   -0.69    0.54
   1   6  -7    1.19    1.07
   1   6  -7   -0.45    0.49
   1  -6  -7    0.28    0.96
  -1  -6   7    0.10    0.77
   1  -6  -7    1.29    1.20
   1  -6  -7    2.46    1.45
   1   6  -6   52.09    4.10
  -1   6   6   47.59    3.69
   1   6  -6   52.35    3.83
   1   6  -6   50.80    4.62
  -1   6   6   47.22    4.65
   1  -6  -6   52.96    3.91
  -1  -6   6   44.27    4.20
  -1  -6   6   43.97    3.57
   1  -6  -6   50.51    4.44
   1   6  -5   11.13    2.29
  -1   6   5   10.51    2.13
  -1   6   5   11.28    2.71
   1   6  -5   11.81    2.51
   1   6  -5   11.92    2.86
   1  -6  -5   10.47    2.27
   1  -6  -5    9.20    2.38
  -1  -6   5    8.65    2.41
   1  -6  -5    9.43    2.46
  -1  -6   5   12.00    2.31
   1   6  -4   44.64    3.54
  -1   6   4   51.84    3.93
   1   6  -4   41.04    3.57
   1   6  -4   40.62    3.81
   1  -6  -4   50.15    3.69
  -1  -6   4   45.18    3.56
   1  -6  -4   44.41    3.84
  -1  -6   4   54.41    4.32
   1  -6  -4   47.23    4.06
  -1   6   3    0.74    0.94
  -1   6   3    4.82    1.04
   1   6  -3    5.03    1.63
  -1   6   3    3.70    1.43
   1   6  -3    5.29    1.54
   1   6  -3    4.05    1.52
   1  -6  -3    3.23    1.41
   1  -6  -3    6.74    1.90
  -1  -6   3    5.67    1.07
  -1  -6   3    8.42    2.07
  -1  -6   3    2.14    1.15
  -1  -6   3    3.85    1.30
   1   6  -2   15.29    2.44
  -1   6   2   10.43    2.11
  -1   6   2   20.86    3.39
   1   6  -2   18.05    3.02
   1   6  -2   14.92    2.50
  -1   6   2   16.62    1.61
   1  -6  -2   16.31    2.77
  -1  -6   2   13.61    2.50
   1  -6  -2   14.59    1.78
   1  -6  -2   10.04    1.93
  -1  -6   2   14.78    2.63
  -1  -6   2   13.56    2.10
  -1  -6   2   16.74    2.07
  -1   6   1   57.47    4.23
   1   6  -1   52.12    3.87
  -1   6   1   53.35    4.04
  -1   6   1   52.90    3.10
   1   6  -1   58.19    3.99
  -1  -6   1   56.49    3.21
  -1  -6   1   56.73    3.81
   1  -6  -1   51.00    2.95
   1  -6  -1   53.82    3.99
  -1  -6   1   60.06    4.14
  -1  -6   1   58.69    3.90
   1  -6  -1   58.97    4.13
  -1   6   0  166.15    7.56
   1   6   0  174.53    7.31
  -1   6   0  178.39    7.72
  -1   6   0  179.26    7.23
  -1   6   0  179.86    7.73
   1   6   0  178.49    6.84
   1  -6   0  172.88    7.06
  -1  -6   0  188.58    7.30
   1  -6   0  184.44    6.33
  -1  -6   0  181.46    6.40
   1  -6   0  177.93    7.32
  -1  -6   0  174.50    6.52
  -1  -6   0  183.72    7.56
  -1   6  -1   95.92    5.54
   1   6   1  100.67    5.54
  -1   6  -1  101.15    4.91
  -1   6  -1  102.68    5.31
  -1   6  -1   91.07    5.54
  -1  -6  -1   99.64    4.92
   1  -6   1   97.01    5.29
  -1  -6  -1   90.13    5.38
   1  -6   1   99.67    4.85
  -1  -6  -1   98.92    4.56
   1  -6   1  103.35    5.13
  -1  -6  -1   98.07    5.32
   1   6   2   20.03    2.96
   1   6   2   18.33    2.63
  -1   6  -2   16.06    2.47
  -1   6  -2   22.32    3.07
  -1   6  -2   19.40    3.39
   1   6   2   16.02    2.73
  -1  -6  -2   17.17    3.05
   1  -6   2   18.47    2.54
  -1  -6  -2   18.64    3.33
  -1  -6  -2   19.56    2.52
   1  -6   2   19.15    3.02
  -1  -6  -2   15.30    2.34
   1  -6   2   20.82    2.73
   1   6   3   64.59    3.75
  -1   6  -3   60.70    3.89
   1   6   3   61.68    3.72
  -1   6  -3   64.89    4.45
   1   6   3   61.74    4.53
   1  -6   3   66.96    4.40
   1  -6   3   57.84    4.11
   1  -6   3   68.36    3.84
  -1  -6  -3   63.39    4.33
  -1  -6  -3   67.96    4.69
  -1  -6  -3   66.05    3.36
   1   6   4   26.15    4.43
  -1   6  -4   16.49    2.76
  -1   6  -4   20.33    3.21
   1   6   4   24.30    2.28
  -1   6  -4   25.42    2.45
   1  -6   4   19.97    2.59
   1  -6   4   23.12    3.31
  -1  -6  -4   21.42    3.03
  -1  -6  -4   20.79    3.07
  -1  -6  -4   22.98    1.93
  -1   6  -5   20.32    2.89
  -1   6  -5   28.77    4.32
   1   6   5   20.41    3.16
  -1   6  -5   26.26    2.51
   1   6   5   23.86    2.21
   1  -6   5   19.95    3.04
  -1  -6  -5   27.84    3.98
  -1  -6  -5   24.05    1.91
  -1  -6  -5   24.38    3.62
  -1   6  -6   22.57    3.89
  -1   6  -6   20.07    3.40
   1   6   6   28.03    4.35
   1   6   6   20.21    2.46
  -1   6  -6   23.39    3.02
  -1  -6  -6   21.32    3.49
  -1  -6  -6   22.53    1.89
  -1  -6  -6   24.43    3.87
   1  -6   6   22.90    3.37
  -1   6  -7    9.66    2.58
  -1   6  -7    9.03    2.52
   1   6   7    6.56    2.26
   1   6   7    8.86    1.59
  -1   6  -7    8.66    1.85
  -1  -6  -7   10.61    2.79
   1  -6   7    8.63    2.32
  -1  -6  -7    9.31    1.59
  -1  -6  -7    7.44    2.04
   1   6   8   15.37    3.18
  -1   6  -8   12.94    2.85
   1   6   8   17.69    1.71
  -1   6  -8   15.44    3.34
  -1  -6  -8   16.98    3.21
  -1  -6  -8   18.80    3.38
  -1  -6  -8   17.98    2.20
   1  -6   8   15.66    2.82
   1   6   9   34.01    5.82
  -1   6  -9   33.37    5.30
  -1   6  -9   26.77    3.93
  -1   6  -9   31.62    2.80
   1  -6   9   36.55    5.25
  -1  -6  -9   36.75    4.80
  -1  -6  -9   32.72    2.60
  -1  -6  -9   27.61    4.41
  -1   6 -10   18.01    2.78
  -1   6 -10   10.72    2.89
  -1   6 -10   18.66    4.34
  -1  -6 -10   15.09    3.35
  -1  -6 -10   14.84    4.26
  -1   6 -11   -0.18    0.85
  -1   6 -11    1.22    1.42
   1   6  11    0.51    1.35
  -1   6 -11   -0.16    0.80
   1  -6  11    3.72    1.69
  -1  -6 -11    1.15    1.42
  -1  -6 -11    1.13    1.34
  -1   6 -12   11.23    3.57
  -1   6 -12   17.01    4.08
  -1   6 -12   19.54    2.90
   1  -6  12   19.04    4.18
  -1  -6 -12   17.99    4.35
  -1  -6 -12   11.55    3.10
  -1   6 -13    0.39    0.91
  -1   6 -13    0.05    1.40
  -1   6 -13    0.28    1.16
  -1  -6 -13   -0.53    1.07
  -1  -6 -13   -0.76    0.73
  -1  -6 -13   -0.71    0.79
   1  -6  13    2.29    2.09
   1   7 -12   -1.35    0.89
   1   7 -12   -0.97    0.71
   1   7 -12   -1.09    0.64
   1  -7 -12    0.81    1.40
  -1  -7  12    1.39    1.77
   1  -7 -12   -0.63    1.16
   1  -7 -12   -0.77    0.94
   1   7 -11   -0.34    0.83
   1   7 -11   -0.31    0.75
   1   7 -11    0.04    0.94
  -1  -7  11    1.76    2.15
   1  -7 -11   -0.83    0.85
   1  -7 -11   -0.14    1.16
   1  -7 -11    0.97    1.26
   1   7 -10   39.54    5.53
   1   7 -10   52.38    4.92
   1   7 -10   56.66    4.45
  -1   7  10   56.95    4.34
  -1   7  10   61.96    8.51
   1  -7 -10   53.03    6.62
   1  -7 -10   56.13    4.36
   1  -7 -10   51.20    6.48
   1   7  -9    1.13    1.24
  -1   7   9    2.19    1.77
  -1   7   9    3.82    1.67
   1   7  -9   -0.21    0.81
   1   7  -9    0.18    0.84
  -1  -7   9    0.81    1.11
   1  -7  -9    0.68    1.08
   1  -7  -9    2.21    1.63
   1  -7  -9    0.07    1.14
  -1   7   8    0.07    0.99
   1   7  -8    0.32    0.98
   1   7  -8   -0.55    0.50
   1   7  -8   -0.28    0.76
  -1  -7   8    0.20    0.95
   1  -7  -8    0.52    1.72
   1  -7  -8    0.41    0.88
   1  -7  -8   -0.60    0.68
  -1   7   7   19.98    3.22
   1   7  -7   20.95    3.53
   1   7  -7   19.21    3.27
   1   7  -7   18.70    3.47
  -1   7   7   16.71    4.20
   1  -7  -7   22.32    4.07
  -1  -7   7   17.47    2.96
   1  -7  -7   15.85    3.08
   1  -7  -7   19.72    3.22
   1  -7  -7   18.27    3.60
  -1   7   6   13.96    3.42
  -1   7   6   17.22    3.04
   1   7  -6   18.80    3.02
   1   7  -6   11.40    3.05
   1   7  -6   10.91    2.38
   1  -7  -6   15.51    3.40
  -1  -7   6   13.34    3.26
   1  -7  -6   10.81    2.20
   1  -7  -6   13.90    2.87
   1  -7  -6   17.27    3.47
  -1  -7   6   13.22    3.19
   1   7  -5    2.41    1.38
  -1   7   5    3.69    1.75
   1   7  -5    4.23    1.53
   1   7  -5    2.63    1.30
  -1   7   5    5.22    1.68
   1  -7  -5    1.63    1.32
   1  -7  -5    1.44    1.38
  -1  -7   5    3.57    1.39
  -1  -7   5    3.40    1.75
   1   7  -4    2.37    1.61
  -1   7   4   -0.34    0.80
  -1   7   4    1.39    1.46
   1   7  -4    0.02    0.67
   1   7  -4    0.11    0.70
  -1  -7   4    0.60    0.89
  -1  -7   4   -0.71    0.39
   1  -7  -4   -0.29    0.63
   1  -7  -4    0.32    0.90
   1   7  -3   26.91    3.54
  -1   7   3   30.84    4.05
  -1   7   3   39.44    5.51
   1   7  -3   35.37    4.85
  -1   7   3   26.80    2.05
   1   7  -3   29.66    4.34
   1  -7  -3   32.60    4.85
  -1  -7   3   29.89    4.29
  -1  -7   3   29.02    2.06
  -1  -7   3   31.45    3.22
   1  -7  -3   31.46    4.57
   1  -7  -3   26.60    1.91
  -1  -7   3   29.50    2.95
  -1   7   2   99.13    4.38
  -1   7   2   99.45    5.91
   1   7  -2  110.76    6.08
   1   7  -2  103.10    5.83
   1   7  -2   99.94    6.15
  -1   7   2  102.98    6.25
  -1  -7   2   99.76    5.73
  -1  -7   2  101.70    5.40
  -1  -7   2  103.00    5.55
   1  -7  -2   98.40    4.15
  -1  -7   2   98.35    5.59
   1  -7  -2  103.60    6.13
   1  -7  -2   92.65    5.76
  -1   7   1    8.31    2.38
  -1   7   1    4.06    1.28
   1   7  -1    9.07    2.27
   1   7  -1    3.62    1.48
  -1  -7   1    7.61    1.90
  -1  -7   1    5.21    1.35
   1  -7  -1    7.28    1.58
  -1  -7   1    4.84    1.67
   1  -7  -1    6.00    1.72
   1  -7  -1    4.04    1.50
  -1  -7   1    5.87    1.66
  -1   7   0   38.91    3.85
  -1   7   0   31.07    2.80
   1   7   0   40.06    3.67
   1   7   0   34.42    3.13
  -1   7   0   40.42    3.63
  -1  -7   0   31.09    2.87
  -1  -7   0   45.53    3.77
  -1  -7   0   42.12    3.82
   1  -7   0   37.44    3.57
  -1  -7   0   35.39    2.98
   1  -7   0   37.83    2.97
   1  -7   0   39.03    3.53
  -1   7  -1    0.65    0.91
  -1   7  -1    1.68    1.07
   1   7   1    0.42    0.81
   1   7   1    0.12    0.85
   1   7   1    0.39    0.64
  -1   7  -1    0.33    0.97
  -1   7  -1    0.60    0.76
  -1  -7  -1    0.28    0.67
   1  -7   1   -0.04    0.68
  -1  -7  -1    0.29    0.83
  -1  -7  -1    0.20    0.80
   1  -7   1    0.25    0.69
   1  -7   1   -0.41    0.41
  -1  -7  -1    0.44    0.70
  -1   7  -2   29.49    3.86
   1   7   2   32.21    3.10
   1   7   2   35.73    3.05
  -1   7  -2   24.10    3.15
  -1   7  -2   32.20    3.11
   1   7   2   42.53    5.33
  -1  -7  -2   28.16    3.98
  -1  -7  -2   31.00    3.91
   1  -7   2   35.32    3.40
  -1  -7  -2   32.82    2.65
   1  -7   2   34.80    3.18
   1  -7   2   29.57    2.90
  -1  -7  -2   35.23    3.63
   1   7   3    1.34    1.00
  -1   7  -3    1.33    1.01
   1   7   3    1.71    0.98
  -1   7  -3    0.85    1.16
   1   7   3    2.34    1.13
  -1   7  -3    0.74    0.92
   1  -7   3   -0.28    0.50
  -1  -7  -3    2.89    1.41
   1  -7   3    2.20    1.29
  -1  -7  -3    1.51    1.03
  -1  -7  -3    0.95    0.96
  -1  -7  -3    0.80    0.71
  -1   7  -4   28.80    3.86
  -1   7  -4   29.41    3.68
  -1   7  -4   29.04    4.18
   1   7   4   29.75    2.75
   1   7   4   27.25    2.64
  -1  -7  -4   32.03    2.38
  -1  -7  -4   31.25    4.02
   1  -7   4   27.05    2.66
   1  -7   4   30.93    4.12
  -1  -7  -4   26.36    3.99
   1   7   5    1.17    1.22
  -1   7  -5   -0.22    0.56
   1   7   5    0.65    0.88
  -1   7  -5    1.25    1.21
  -1   7  -5   -0.42    0.44
  -1  -7  -5   -0.08    0.69
  -1  -7  -5    0.46    0.57
   1  -7   5    0.47    0.94
  -1  -7  -5    0.79    1.28
  -1   7  -6   11.99    2.29
  -1   7  -6    6.06    1.85
   1   7   6   10.31    1.97
  -1   7  -6    8.28    2.07
   1   7   6    8.39    2.11
  -1  -7  -6    8.99    2.32
  -1  -7  -6    9.48    2.71
  -1  -7  -6   10.27    1.57
   1  -7   6    8.24    2.19
  -1   7  -7    1.87    1.49
  -1   7  -7    1.70    1.17
   1   7   7    0.43    0.78
   1   7   7    3.58    2.02
  -1   7  -7    1.87    1.52
  -1  -7  -7    2.48    1.50
  -1  -7  -7    1.19    1.31
   1  -7   7    0.16    0.94
  -1   7  -8   27.07    3.55
   1   7   8   25.20    2.14
  -1   7  -8   24.86    4.59
  -1   7  -8   18.48    4.10
  -1  -7  -8   25.66    4.37
  -1  -7  -8   18.69    3.42
   1  -7   8   19.80    3.87
  -1   7  -9   18.47    2.95
   1   7   9   12.04    3.53
  -1   7  -9   18.31    4.22
  -1  -7  -9   14.59    3.21
  -1  -7  -9   16.83    3.53
  -1   7 -10    2.31    1.79
  -1   7 -10    1.18    1.11
  -1   7 -10   -0.19    0.90
   1   7  10    1.88    1.60
  -1  -7 -10    0.07    0.91
   1  -7  10    0.99    1.46
  -1  -7 -10    3.36    1.92
  -1   7 -11    1.78    1.57
  -1   7 -11    5.36    1.73
   1   7  11    3.29    2.11
  -1   7 -11    5.30    2.20
  -1  -7 -11    7.05    2.66
  -1  -7 -11    9.44    3.09
   1  -7  11    1.03    1.32
  -1   7 -12    1.55    1.49
  -1   7 -12   -0.47    1.05
  -1   7 -12    3.47    1.62
   1  -7  12    3.86    2.41
  -1  -7 -12    3.53    2.48
  -1  -7 -12    4.37    2.76
   1   8 -12    1.44    1.40
   1   8 -12    0.42    1.69
   1   8 -12    3.57    2.06
   1  -8 -12    1.42    1.71
   1  -8 -12    0.89    1.80
   1  -8 -12    2.98    1.71
   1  -8 -12    1.03    1.80
  -1  -8  12    0.90    1.56
  -1   8  11   13.80    4.00
   1   8 -11   17.48    3.45
   1   8 -11   12.85    3.57
   1   8 -11   12.42    3.17
   1  -8 -11   19.29    4.73
   1  -8 -11   21.03    4.77
   1  -8 -11   18.84    3.04
   1  -8 -11   13.66    3.58
  -1  -8  11   12.64    3.27
  -1   8  10    0.16    1.47
  -1   8  10    2.05    1.41
   1   8 -10    1.51    1.49
   1   8 -10    1.26    1.58
   1   8 -10    3.03    1.79
   1  -8 -10    0.05    1.11
   1  -8 -10    0.71    1.45
  -1  -8  10    3.52    2.05
   1  -8 -10    0.24    1.29
   1  -8 -10    3.25    1.73
   1   8  -9    4.69    1.77
  -1   8   9    2.17    1.94
  -1   8   9    3.64    1.77
   1   8  -9    7.39    2.57
   1   8  -9    5.51    2.31
   1  -8  -9    5.51    2.57
   1  -8  -9    5.52    1.81
   1  -8  -9    4.07    2.28
   1  -8  -9    4.26    2.25
   1   8  -8    2.99    1.68
  -1   8   8    2.52    1.81
  -1   8   8    0.08    1.09
   1   8  -8    1.81    1.43
   1   8  -8    3.04    1.94
   1  -8  -8    1.80    1.48
   1  -8  -8    2.51    1.67
   1  -8  -8    1.74    1.61
   1   8  -7    1.96    1.54
   1   8  -7    3.84    1.78
  -1   8   7    2.23    1.97
  -1   8   7    3.86    1.76
   1   8  -7    2.34    1.54
   1  -8  -7    5.31    2.17
  -1  -8   7    6.08    2.05
   1  -8  -7    3.48    1.97
  -1  -8   7    6.27    2.43
   1  -8  -7    5.20    1.92
   1   8  -6    5.62    2.16
   1   8  -6    4.20    2.97
   1   8  -6    1.43    1.23
  -1   8   6    3.18    1.72
  -1  -8   6    2.18    1.51
   1  -8  -6    5.24    1.98
  -1  -8   6    3.78    1.73
  -1   8   5   10.24    2.52
   1   8  -5    6.44    2.26
   1   8  -5    5.67    1.69
   1  -8  -5    5.70    1.96
  -1  -8   5    6.93    1.84
   1  -8  -5    6.68    2.23
   1  -8  -5    8.08    2.58
  -1  -8   5    5.97    1.86
   1   8  -4    0.55    1.11
   1   8  -4    0.63    1.65
   1   8  -4   -0.68    0.50
  -1   8   4   -0.11    0.86
  -1  -8   4    0.06    0.48
  -1  -8   4    0.43    0.89
   1  -8  -4   -0.33    0.74
   1  -8  -4   -0.45    0.50
  -1  -8   4    0.93    1.08
  -1   8   3    1.67    1.20
   1   8  -3    2.16    1.47
   1   8  -3    2.75    1.58
  -1   8   3    2.25    1.04
  -1   8   3    1.86    1.43
   1   8  -3    0.98    1.23
  -1  -8   3    4.07    1.60
  -1  -8   3    4.64    2.31
  -1  -8   3    3.79    1.38
   1  -8  -3    1.70    0.75
   1  -8  -3    2.41    1.60
   1  -8  -3    1.76    1.29
  -1   8   2    1.44    1.24
  -1   8   2   -0.56    0.96
   1   8  -2    1.25    1.23
  -1   8   2    0.34    0.88
   1   8  -2   -0.08    0.83
  -1  -8   2    0.39    0.95
  -1  -8   2    0.16    0.52
  -1  -8   2   -0.59    0.39
  -1  -8   2    0.16    0.61
   1  -8  -2    0.51    0.73
   1  -8  -2   -0.25    0.78
   1  -8  -2   -0.06    0.69
   1   8  -1   18.88    3.01
  -1   8   1   27.12    4.24
  -1   8   1   28.94    6.06
  -1   8   1   25.80    3.27
   1  -8  -1   23.86    2.36
   1  -8  -1   20.81    3.62
  -1  -8   1   20.98    3.47
  -1  -8   1   24.91    3.23
   1  -8  -1   34.86    5.02
  -1  -8   1   18.91    3.02
  -1  -8   1   21.61    3.60
  -1   8   0   45.84    5.88
   1   8   0   47.97    6.84
  -1   8   0   38.71    5.26
   1   8   0   48.45    4.00
  -1   8   0   44.55    3.54
  -1  -8   0   47.66    4.15
  -1  -8   0   40.70    3.98
  -1  -8   0   44.07    3.46
   1  -8   0   47.62    4.18
   1  -8   0   47.46    3.52
   1  -8   0   42.83    4.06
  -1  -8   0   42.03    3.55
  -1   8  -1   43.28    3.98
   1   8   1   45.51    3.81
  -1   8  -1   48.63    6.34
   1   8   1   42.43    3.90
  -1   8  -1   40.65    3.56
  -1   8  -1   52.27    4.72
   1   8   1   41.26    4.15
  -1  -8  -1   41.60    3.54
  -1  -8  -1   42.51    3.40
  -1  -8  -1   38.87    3.95
   1  -8   1   39.41    3.87
   1  -8   1   44.31    3.96
   1  -8   1   39.93    3.40
   1   8   2    0.37    1.01
  -1   8  -2    5.61    2.10
   1   8   2    0.32    0.90
  -1   8  -2    2.63    2.05
   1   8   2    1.10    1.19
  -1   8  -2    1.69    0.90
  -1   8  -2    1.18    1.35
   1  -8   2    2.24    1.26
   1  -8   2    7.00    2.09
  -1  -8  -2    1.56    1.19
  -1  -8  -2    3.79    1.44
  -1  -8  -2    2.08    1.54
  -1  -8  -2    1.25    0.91
   1  -8   2    3.11    1.14
   1   8   3   25.11    3.36
  -1   8  -3   26.77    3.92
  -1   8  -3   34.84    4.66
   1   8   3   25.09    4.30
   1   8   3   25.68    3.66
  -1   8  -3   16.41    2.84
  -1  -8  -3   26.26    2.39
  -1  -8  -3   32.36    4.92
  -1  -8  -3   21.05    3.25
  -1  -8  -3   24.44    3.63
   1  -8   3   23.83    3.74
   1  -8   3   28.34    3.43
  -1   8  -4    8.42    2.01
   1   8   4    8.38    2.51
  -1   8  -4    9.52    2.71
   1   8   4   11.26    2.69
  -1   8  -4    8.24    2.46
   1   8   4    9.30    2.09
   1  -8   4    8.65    2.07
  -1  -8  -4    9.29    2.34
  -1  -8  -4    7.91    1.99
  -1  -8  -4   13.19    3.39
  -1  -8  -4    8.47    1.65
   1  -8   4   15.01    3.16
  -1   8  -5   15.37    2.90
  -1   8  -5   22.58    4.27
   1   8   5   22.23    4.59
  -1   8  -5   16.94    3.26
   1   8   5   15.82    2.61
   1  -8   5   14.48    2.88
  -1  -8  -5   12.95    3.33
  -1  -8  -5   15.49    2.10
  -1  -8  -5   17.32    3.32
  -1  -8  -5   20.52    3.54
  -1   8  -6   40.01    5.65
  -1   8  -6   23.04    3.91
  -1   8  -6   36.42    3.48
   1   8   6   38.57    3.09
  -1  -8  -6   34.60    4.62
  -1  -8  -6   39.75    2.51
   1  -8   6   35.40    4.62
  -1   8  -7   -0.52    0.55
   1   8   7    0.30    1.09
  -1   8  -7    0.70    1.10
   1   8   7    0.64    0.95
  -1   8  -7    0.56    1.39
  -1  -8  -7    1.14    1.31
  -1  -8  -7   -0.13    0.84
   1   8   8    8.29    2.62
   1   8   8    5.82    1.60
  -1   8  -8    9.54    3.10
  -1   8  -8    8.21    2.84
  -1   8  -8    8.44    2.14
  -1  -8  -8    5.76    2.42
   1  -8   8    6.83    2.30
  -1  -8  -8   10.95    2.90
  -1   8  -9   -0.16    0.83
  -1   8  -9    0.83    1.18
   1   8   9    0.30    1.84
  -1   8  -9   -0.02    0.83
  -1  -8  -9   -1.45    0.57
   1  -8   9    0.37    1.04
  -1  -8  -9    2.42    1.71
  -1   8 -10    0.95    1.03
   1   8  10   -0.07    1.00
  -1   8 -10    0.12    1.27
  -1   8 -10    1.32    1.80
  -1  -8 -10    2.23    1.83
  -1  -8 -10   -0.81    0.97
   1  -8  10    0.25    1.02
  -1   8 -11   16.63    2.94
  -1   8 -11   13.22    3.73
  -1   8 -11   22.47    4.81
   1   8  11   13.00    3.86
  -1  -8 -11   16.13    3.86
  -1  -8 -11   15.27    4.15
   1   8  12    1.10    1.84
  -1   8 -12    2.42    1.96
  -1   8 -12    1.24    1.19
  -1   8 -12    3.82    2.41
  -1  -8 -12    0.85    1.69
   1  -8  12    3.17    2.39
  -1  -8 -12    0.01    1.41
  -1   9  11    3.16    1.78
   1   9 -11    5.70    2.34
   1   9 -11    1.85    1.75
   1   9 -11   -0.35    1.34
   1  -9 -11    4.04    2.38
  -1  -9  11    2.03    2.66
   1  -9 -11    0.61    1.52
   1  -9 -11    1.83    2.02
  -1   9  10   16.71    4.46
   1   9 -10   29.23    4.56
   1   9 -10   24.29    4.62
  -1   9  10   18.88    3.16
   1   9 -10   23.93    5.49
   1  -9 -10   18.30    4.35
  -1  -9  10   22.14    4.39
   1  -9 -10   22.11    4.58
  -1   9   9    1.93    1.99
  -1   9   9    2.97    1.77
   1   9  -9    1.14    1.40
   1   9  -9   -1.29    0.74
   1   9  -9    2.26    1.85
  -1  -9   9    0.26    1.03
   1  -9  -9    1.14    1.66
   1  -9  -9    2.63    2.03
   1  -9  -9   -0.74    0.83
  -1   9   8    0.37    1.08
   1   9  -8   -0.47    0.71
   1   9  -8   -1.31    0.63
   1   9  -8    0.98    1.44
  -1   9   8   -0.89    0.65
  -1  -9   8   -0.55    0.72
   1  -9  -8   -0.31    1.19
   1  -9  -8    1.04    1.19
   1  -9  -8   -0.91    0.82
  -1   9   7    3.40    1.84
   1   9  -7    5.90    2.19
  -1   9   7    6.37    2.43
   1   9  -7    8.04    2.41
   1   9  -7    9.96    2.65
   1  -9  -7   10.05    2.76
  -1  -9   7   13.16    3.67
   1  -9  -7    9.83    3.40
  -1  -9   7   10.56    2.80
   1  -9  -7    7.75    2.41
   1   9  -6   26.37    4.02
  -1   9   6   27.74    4.08
  -1   9   6   23.86    4.16
   1   9  -6   26.76    4.68
   1  -9  -6   30.43    4.69
   1  -9  -6   17.84    3.57
  -1  -9   6   27.52    4.95
   1  -9  -6   28.63    5.39
  -1   9   5   11.09    2.73
   1   9  -5   11.26    3.35
   1   9  -5    7.91    2.28
   1   9  -5    9.03    2.27
   1  -9  -5   13.47    3.26
  -1  -9   5   11.48    2.54
   1  -9  -5   16.33    4.07
   1  -9  -5   12.68    3.29
   1   9  -4   -0.15    0.79
   1   9  -4    0.22    1.20
   1   9  -4   -0.17    0.88
  -1   9   4    0.04    1.20
  -1  -9   4    0.43    0.97
   1  -9  -4   -0.23    0.83
   1  -9  -4   -0.77    0.55
  -1  -9   4    1.24    1.34
   1  -9  -4    0.16    1.56
  -1  -9   4   -0.40    0.58
   1   9  -3   12.75    2.61
   1   9  -3   11.90    2.59
  -1   9   3   10.86    2.86
  -1  -9   3   13.68    2.93
  -1  -9   3   17.96    2.50
   1  -9  -3   10.57    2.71
   1  -9  -3   12.02    2.71
  -1  -9   3   14.14    3.10
  -1  -9   3   15.29    3.27
   1  -9  -3   17.89    3.20
  -1   9   2    9.98    2.91
   1   9  -2    7.43    2.44
   1   9  -2    9.05    2.60
  -1   9   2    3.89    1.69
  -1   9   2    7.38    1.69
  -1  -9   2   10.88    2.63
   1  -9  -2    7.00    2.11
  -1  -9   2    6.32    1.68
  -1  -9   2   12.40    3.04
  -1  -9   2   11.58    2.95
   1  -9  -2   10.65    2.48
  -1   9   1   43.74    7.81
  -1   9   1   47.10    3.70
   1   9  -1   38.39    3.90
   1   9  -1   51.53    4.76
  -1   9   1   51.49    6.97
  -1  -9   1   44.82    4.21
   1  -9  -1   46.71    3.47
   1  -9  -1   41.62    4.22
  -1  -9   1   40.20    3.81
  -1  -9   1   30.80    4.09
  -1  -9   1   47.79    3.69
  -1   9   0    0.31    0.93
   1   9   0    1.80    1.34
   1   9   0    0.84    1.58
   1   9   0    0.17    1.05
  -1   9   0    0.36    1.02
  -1   9   0    0.30    1.10
  -1  -9   0   -0.23    0.74
   1  -9   0    0.54    1.14
  -1  -9   0    1.13    1.10
  -1  -9   0    1.43    1.30
  -1  -9   0    0.67    1.08
   1  -9   0   -0.58    0.62
   1   9   1    0.46    1.03
  -1   9  -1   -0.84    0.67
   1   9   1    0.64    1.14
  -1   9  -1    0.96    1.19
  -1   9  -1    0.25    1.21
  -1   9  -1   -0.57    0.89
   1   9   1    1.31    1.29
  -1  -9  -1    0.03    0.92
  -1  -9  -1    1.39    1.39
  -1  -9  -1    1.12    0.90
   1  -9   1    1.26    1.43
  -1   9  -2   77.94    6.31
  -1   9  -2   82.23    6.53
  -1   9  -2   69.22    5.32
   1   9   2   83.57    5.70
   1   9   2   73.20    4.99
  -1   9  -2   80.48    5.50
  -1  -9  -2   69.36    5.59
  -1  -9  -2   66.76    5.05
  -1  -9  -2   69.69    4.44
   1  -9   2   64.69    8.53
   1  -9   2   77.13    5.33
   1   9   3   36.69    3.51
   1   9   3   45.45    4.13
  -1   9  -3   36.87    4.66
  -1   9  -3   51.90    6.97
  -1   9  -3   31.46    4.40
  -1  -9  -3   28.41    4.54
   1  -9   3   38.43    3.71
  -1  -9  -3   30.38    4.40
  -1  -9  -3   33.17    2.90
  -1   9  -4   65.30    5.99
   1   9   4   69.87    4.85
  -1   9  -4   58.81    5.22
  -1   9  -4   62.95    4.98
   1   9   4   66.26    4.42
   1  -9   4   65.19    4.81
  -1  -9  -4   70.09    5.46
  -1  -9  -4   64.34    9.38
   1  -9   4   61.25    3.63
  -1  -9  -4   70.54    4.01
  -1  -9  -4   59.39    5.49
   1   9   5    0.55    1.44
   1   9   5   -0.84    0.65
  -1   9  -5    0.29    1.02
  -1   9  -5    0.95    2.01
  -1   9  -5   -0.63    0.81
   1  -9   5    0.30    0.58
  -1  -9  -5    0.05    0.65
  -1  -9  -5    0.96    1.39
  -1  -9  -5    0.01    0.92
   1  -9   5    1.68    1.29
  -1  -9  -5   -0.66    0.58
  -1   9  -6   35.16    4.72
  -1   9  -6   29.43    5.36
  -1   9  -6   35.30    5.78
   1   9   6   30.39    3.04
   1   9   6   19.99    3.61
  -1  -9  -6   28.02    4.68
  -1  -9  -6   28.94    2.25
   1  -9   6   33.06    4.98
  -1  -9  -6   23.35    4.25
  -1  -9  -6   39.11    5.15
   1   9   7   -0.79    0.77
  -1   9  -7   -0.94    0.62
   1   9   7    0.09    1.09
  -1   9  -7    0.42    0.99
  -1   9  -7    1.31    1.22
  -1  -9  -7    0.28    1.06
  -1  -9  -7   -0.69    0.67
  -1  -9  -7   -0.23    1.07
   1  -9   7    0.09    1.12
  -1   9  -8   22.83    3.80
   1   9   8   13.19    3.64
  -1   9  -8   18.51    4.06
   1   9   8   22.24    2.94
  -1   9  -8   23.69    5.28
  -1  -9  -8   19.27    4.22
  -1  -9  -8   17.54    3.62
  -1  -9  -8   18.31    4.50
   1  -9   8   19.92    4.05
  -1   9  -9    0.88    1.23
  -1   9  -9    2.19    1.96
   1   9   9    0.41    1.44
  -1   9  -9    0.22    0.97
   1  -9   9    0.43    1.18
  -1  -9  -9   -0.67    0.72
  -1  -9  -9    1.63    1.55
  -1   9 -10    1.55    1.87
   1   9  10    3.37    2.82
  -1   9 -10    0.06    1.08
  -1   9 -10    0.82    1.39
   1  -9  10    0.65    1.40
  -1  -9 -10    2.10    2.03
  -1  -9 -10    0.44    1.52
  -1   9 -11    7.73    2.34
  -1   9 -11    3.40    2.05
  -1   9 -11    3.94    2.33
  -1  -9 -11    3.27    2.13
  -1  -9 -11   10.34    3.17
   1  -9  11    4.80    2.70
   1  10 -10   20.70    4.06
   1  10 -10   26.12    5.01
   1  10 -10   19.92    4.70
  -1  10  10   25.94    3.92
   1 -10 -10   17.44    5.79
   1 -10 -10   23.57    4.98
   1 -10 -10   15.70    3.96
  -1 -10  10   17.96    4.24
   1  10  -9   21.20    4.15
  -1  10   9   14.51    3.16
   1  10  -9   17.27    3.89
   1  10  -9   12.12    3.78
  -1 -10   9   12.84    3.92
   1 -10  -9   11.24    3.50
   1 -10  -9   14.89    3.66
   1 -10  -9   10.74    3.02
   1  10  -8   15.45    3.36
  -1  10   8   11.26    3.80
   1  10  -8    9.89    3.19
   1  10  -8    9.61    2.84
  -1  10   8   12.70    3.01
   1 -10  -8   13.45    3.76
   1 -10  -8    7.55    2.74
  -1 -10   8   12.90    3.15
   1 -10  -8   14.48    4.56
  -1  10   7    4.98    2.43
   1  10  -7    8.51    2.72
   1  10  -7    5.42    2.37
   1  10  -7   10.25    2.80
  -1  10   7    8.27    2.45
   1 -10  -7    9.99    2.73
   1 -10  -7    5.80    2.56
  -1 -10   7    8.43    2.45
   1 -10  -7    4.70    2.49
  -1  10   6   21.55    6.26
   1  10  -6   21.32    3.84
   1  10  -6   18.07    3.66
   1  10  -6   20.42    3.88
  -1  10   6   21.16    3.80
   1 -10  -6   18.99    4.08
  -1 -10   6   24.57    4.91
   1 -10  -6   24.47    5.23
  -1 -10   6   19.82    3.72
   1 -10  -6   23.73    4.66
  -1  10   5    0.61    1.29
  -1  10   5    0.42    1.29
   1  10  -5   -0.87    0.78
   1  10  -5   -0.45    0.97
   1  10  -5    0.26    1.36
   1 -10  -5    1.61    1.42
  -1 -10   5    0.64    1.33
  -1 -10   5    0.45    0.96
   1 -10  -5    1.88    1.78
   1 -10  -5   -0.79    1.03
  -1  10   4    3.17    1.91
   1  10  -4   10.07    3.01
  -1  10   4    4.56    2.18
  -1  10   4    6.45    1.57
   1  10  -4   11.17    3.30
   1 -10  -4    4.86    2.35
  -1 -10   4    8.40    3.26
  -1 -10   4    7.95    2.37
  -1 -10   4    6.16    2.23
  -1 -10   4    7.95    1.66
   1 -10  -4    7.58    2.55
   1 -10  -4    3.82    1.89
   1  10  -3    4.55    1.98
   1  10  -3    8.82    2.85
  -1  10   3   10.55    2.74
  -1  10   3    7.42    2.74
  -1  10   3    6.79    1.83
  -1 -10   3    5.66    2.22
   1 -10  -3    8.55    2.81
   1 -10  -3    6.95    2.45
  -1 -10   3    5.16    2.07
  -1 -10   3   10.92    3.65
   1 -10  -3   13.92    5.11
  -1 -10   3    8.59    1.87
   1  10  -2   14.73    3.55
  -1  10   2   10.91    2.89
   1  10  -2   14.32    3.01
  -1  10   2   17.02    2.84
  -1  10   2   15.70    3.60
   1 -10  -2    9.65    2.48
  -1 -10   2   10.44    3.74
  -1 -10   2   19.79    3.89
   1 -10  -2   15.18    3.65
  -1 -10   2   16.11    3.62
   1 -10  -2   16.54    3.34
  -1 -10   2   17.56    2.78
   1  10  -1   -0.57    1.10
  -1  10   1    1.56    1.65
  -1  10   1    0.56    1.06
  -1  10   1    0.43    0.85
   1  10  -1    0.65    1.31
   1  10  -1    1.44    1.58
  -1 -10   1    0.31    0.92
  -1 -10   1    0.51    1.06
  -1 -10   1    0.82    1.07
   1 -10  -1    0.31    1.28
  -1 -10   1    1.74    2.39
   1 -10  -1    0.57    0.97
  -1  10   0    6.56    2.15
   1  10   0    2.81    1.68
   1  10   0    6.87    2.55
  -1  10   0   10.23    3.07
  -1  10   0    6.46    2.75
   1  10   0    6.14    2.38
   1 -10   0    6.21    2.42
  -1 -10   0    7.66    2.59
  -1 -10   0    7.95    2.67
   1 -10   0    2.20    1.48
  -1 -10   0    2.94    1.87
  -1 -10   0    6.69    1.85
  -1  10  -1   48.81    8.43
  -1  10  -1   54.83    4.72
   1  10   1   55.20    5.15
   1  10   1   50.57    5.11
   1  10   1   52.59    4.57
  -1  10  -1   50.47    4.94
  -1 -10  -1   55.35    4.35
   1 -10   1   46.53    4.59
  -1 -10  -1   53.95    5.06
   1 -10   1   53.54    4.28
  -1 -10  -1   55.42    4.58
   1  10   2   10.42    2.81
  -1  10  -2   14.97    3.26
   1  10   2   19.28    3.79
  -1  10  -2   15.85    4.17
  -1  10  -2   17.17    3.21
   1  10   2   17.71    3.29
   1 -10   2   19.25    3.96
  -1 -10  -2   24.36    4.15
   1 -10   2   21.77    3.77
  -1 -10  -2   18.37    3.06
  -1 -10  -2   24.61    4.55
   1 -10   2   19.16    2.94
   1  10   3    5.76    1.99
  -1  10  -3    8.59    2.84
  -1  10  -3    6.80    2.44
  -1  10  -3    6.36    2.09
   1  10   3   11.21    2.68
  -1  10  -3    3.28    2.24
  -1 -10  -3   10.77    3.48
  -1 -10  -3    6.17    1.76
   1 -10   3    8.80    2.16
  -1 -10  -3    8.44    2.64
   1 -10   3    6.36    2.32
   1 -10   3    7.24    1.86
  -1 -10  -3    4.08    2.01
  -1  10  -4    0.08    1.11
   1  10   4   -0.62    1.11
  -1  10  -4   -0.46    0.91
  -1  10  -4    0.74    1.34
   1  10   4    0.37    1.36
   1  10   4    0.69    1.22
  -1 -10  -4   -0.44    0.72
  -1 -10  -4   -0.31    0.68
   1 -10   4   -0.53    0.83
  -1 -10  -4    0.83    1.20
  -1 -10  -4    0.27    1.18
   1 -10   4    0.52    0.83
   1 -10   4    0.47    0.99
   1  10   5   35.26    4.56
  -1  10  -5   34.59    5.46
  -1  10  -5   41.34    5.75
   1  10   5   41.83    6.74
  -1  10  -5   24.90    4.41
  -1 -10  -5   24.12    4.27
  -1 -10  -5   39.94    6.00
  -1 -10  -5   37.26    2.90
  -1 -10  -5   35.85    5.32
   1 -10   5   41.21    2.80
   1 -10   5   34.91    4.30
   1 -10   5   33.33    4.99
  -1  10  -6   17.95    4.15
   1  10   6   17.09    3.10
  -1  10  -6   22.53    4.50
  -1  10  -6   18.67    3.78
   1  10   6   14.18    3.65
  -1 -10  -6   13.06    3.54
   1 -10   6    9.37    2.38
  -1 -10  -6   14.30    3.41
  -1 -10  -6   18.86    4.18
  -1  10  -7    0.27    1.08
  -1  10  -7   -0.71    0.75
  -1  10  -7    1.06    1.41
   1  10   7    0.66    1.37
   1  10   7    1.43    1.20
  -1 -10  -7    0.04    0.93
  -1 -10  -7    1.29    1.55
  -1 -10  -7    0.90    1.75
   1 -10   7   -1.20    0.51
   1  10   8   14.20    2.53
  -1  10  -8   15.92    4.05
   1  10   8    9.91    3.29
  -1  10  -8   24.70    4.14
  -1  10  -8   17.03    4.64
  -1 -10  -8   16.71    3.86
  -1 -10  -8   13.46    4.17
  -1 -10  -8   15.29    3.63
   1 -10   8   10.65    2.99
   1  10   9    2.80    2.18
  -1  10  -9    3.37    1.95
  -1  10  -9    2.98    2.48
  -1  10  -9    6.58    2.64
   1 -10   9    2.00    1.67
  -1 -10  -9    2.01    1.89
  -1 -10  -9    0.16    1.41
  -1 -10  -9    2.76    1.87
  -1  10 -10   -0.26    1.01
  -1  10 -10    0.66    1.83
  -1  10 -10   -0.53    1.15
  -1 -10 -10    4.32    2.28
  -1 -10 -10   -0.17    1.10
   1 -10  10    0.67    1.49
   1  11  -8    2.39    2.36
  -1  11   8    3.46    2.14
   1  11  -8    7.63    2.65
   1  11  -8    1.19    1.65
   1 -11  -8    3.38    2.25
  -1 -11   8    4.49    2.21
   1 -11  -8    8.40    4.23
   1  11  -7   -0.60    0.77
   1  11  -7    1.12    2.12
  -1  11   7   -0.31    1.10
   1  11  -7    0.08    1.38
   1 -11  -7    1.20    1.86
  -1 -11   7    0.31    1.41
   1 -11  -7    2.12    1.82
   1 -11  -7    2.73    1.85
   1  11  -6   -0.03    1.06
  -1  11   6    0.57    1.45
   1  11  -6    1.49    1.73
  -1  11   6    1.13    1.39
   1  11  -6    0.02    1.12
  -1 -11   6   -0.52    1.05
   1 -11  -6    1.33    1.40
   1 -11  -6    1.45    1.51
   1 -11  -6    0.83    1.41
  -1 -11   6    1.05    1.58
  -1  11   5    7.32    2.55
  -1  11   5    3.43    2.17
   1  11  -5    6.87    2.68
   1  11  -5    5.91    2.38
   1 -11  -5    6.20    2.48
  -1 -11   5    3.25    2.04
   1 -11  -5    2.33    1.88
   1 -11  -5    6.44    2.62
  -1 -11   5    2.84    1.91
  -1  11   4    0.10    0.91
  -1  11   4   -1.17    0.76
  -1  11   4   -0.48    1.07
   1  11  -4    0.52    1.24
   1  11  -4   -0.28    1.01
   1 -11  -4    0.00    1.26
  -1 -11   4   -0.25    0.68
  -1 -11   4   -0.35    0.83
   1 -11  -4   -1.12    0.64
   1 -11  -4    0.06    1.14
  -1 -11   4   -0.82    0.55
   1  11  -3   14.98    3.57
  -1  11   3   14.16    2.68
   1  11  -3   13.79    3.47
  -1  11   3   15.96    4.52
  -1  11   3   10.79    3.23
  -1 -11   3   12.62    3.03
   1 -11  -3   15.18    4.04
  -1 -11   3   14.38    2.59
  -1 -11   3   13.12    3.39
  -1 -11   3    8.04    2.42
   1 -11  -3   12.13    2.81
   1 -11  -3    6.52    2.32
   1  11  -2    1.47    1.86
  -1  11   2    0.76    1.24
  -1  11   2    0.77    1.80
  -1  11   2    2.54    1.58
   1  11  -2    1.34    1.28
  -1 -11   2    2.72    1.75
  -1 -11   2    2.22    1.92
   1 -11  -2    3.93    2.13
  -1 -11   2    5.64    1.86
   1 -11  -2    0.94    1.31
   1 -11  -2    3.47    1.98
  -1 -11   2    1.84    1.62
  -1  11   1   70.59    6.49
   1  11  -1   63.93    5.63
   1  11  -1   59.73    5.90
  -1  11   1   71.83    5.24
   1 -11  -1   67.04    5.59
   1 -11  -1   73.71    6.26
  -1 -11   1   64.45    5.93
  -1 -11   1   69.67    5.87
  -1 -11   1   55.35    4.93
   1 -11  -1   63.88    5.92
  -1 -11   1   74.96    5.07
  -1  11   0    1.90    1.53
   1  11   0   -0.15    1.13
  -1  11   0   -0.64    1.51
   1  11   0   -1.02    0.59
  -1  11   0    0.44    1.41
   1 -11   0    1.06    1.50
  -1 -11   0    0.13    0.91
  -1 -11   0   -0.62    0.95
   1 -11   0    2.59    1.74
  -1 -11   0    0.12    0.87
   1 -11   0    0.44    1.03
  -1 -11   0    0.95    1.47
  -1  11  -1   -0.44    0.81
   1  11   1   -0.71    0.52
  -1  11  -1    0.54    1.46
   1  11   1    0.17    1.12
   1  11   1   -0.46    1.09
  -1  11  -1   -0.09    0.78
  -1 -11  -1    5.14    2.34
  -1 -11  -1    0.17    1.06
   1 -11   1    0.18    1.15
   1 -11   1    2.72    1.89
  -1 -11  -1   -0.45    0.74
   1 -11   1    2.39    1.52
  -1 -11  -1    1.34    1.36
   1  11   2    0.86    1.46
   1  11   2    2.46    1.79
  -1  11  -2    2.92    1.75
   1  11   2    1.87    1.82
  -1  11  -2    0.21    1.40
  -1  11  -2    3.96    2.34
  -1 -11  -2    0.10    1.17
  -1 -11  -2    2.20    1.78
   1 -11   2    0.71    1.48
   1 -11   2    2.36    1.76
  -1 -11  -2    1.14    1.41
  -1 -11  -2    1.12    1.17
   1 -11   2    1.23    1.20
   1  11   3    4.60    2.69
  -1  11  -3    2.09    1.71
   1  11   3    2.64    2.04
  -1  11  -3    8.39    2.82
  -1  11  -3    1.76    1.73
  -1  11  -3    5.10    2.81
   1  11   3    6.56    2.24
  -1 -11  -3    7.60    2.14
   1 -11   3    6.46    1.88
  -1 -11  -3    3.33    1.64
  -1 -11  -3    5.60    2.84
  -1 -11  -3   10.42    3.28
   1 -11   3    3.59    1.81
   1 -11   3    6.98    2.38
   1  11   4    2.82    1.90
   1  11   4    1.86    1.49
  -1  11  -4    1.93    2.06
  -1  11  -4    5.13    2.12
  -1  11  -4    3.13    2.34
  -1  11  -4    5.14    2.51
   1  11   4    0.30    2.04
  -1 -11  -4    0.43    1.48
   1 -11   4    4.22    2.07
   1 -11   4    1.10    2.09
  -1 -11  -4   -0.06    1.18
  -1 -11  -4    2.41    2.49
  -1 -11  -4   -0.24    0.67
   1 -11   4    2.55    1.31
  -1  11  -5    3.09    1.87
   1  11   5   10.19    3.69
  -1  11  -5    5.73    2.37
  -1  11  -5    7.91    2.66
   1  11   5    7.22    2.28
  -1  11  -5    4.60    2.75
   1 -11   5    9.77    2.83
  -1 -11  -5    4.33    2.04
   1 -11   5    9.74    1.83
  -1 -11  -5    8.30    1.82
  -1 -11  -5    8.27    2.73
  -1 -11  -5    3.74    2.08
  -1  11  -6    0.08    1.10
   1  11   6    0.47    1.36
  -1  11  -6   -0.63    0.86
   1  11   6   -0.16    1.20
  -1  11  -6    0.78    1.57
  -1 -11  -6    0.46    1.37
  -1 -11  -6    0.43    1.22
   1 -11   6   -0.65    0.74
  -1 -11  -6   -0.04    1.24
  -1  11  -7    8.69    2.85
  -1  11  -7   12.11    3.24
   1  11   7    1.10    2.68
  -1  11  -7   13.66    4.29
   1  11   7   11.69    2.66
   1 -11   7    9.11    2.86
  -1 -11  -7    2.11    1.97
  -1 -11  -7    5.05    2.75
  -1 -11  -7   12.96    3.27
   1  11   8    2.10    1.46
  -1  11  -8    1.35    1.88
  -1  11  -8    1.11    1.64
  -1  11  -8    3.20    2.05
   1 -11   8    1.64    2.19
  -1 -11  -8    2.95    2.19
  -1 -11  -8    2.23    2.58
  -1  12   7    0.18    1.70
   1  12  -7   -1.08    0.94
   1  12  -7   -1.05    1.04
   1 -12  -7    0.70    1.98
   1 -12  -7    0.64    1.48
  -1  12   6    1.63    2.41
   1  12  -6    0.51    1.41
   1  12  -6   -0.01    1.24
   1 -12  -6   -0.21    2.10
  -1 -12   6   -1.10    1.16
   1 -12  -6    0.10    1.35
   1  12  -5    2.98    2.25
   1  12  -5    4.94    2.59
  -1 -12   5    3.06    2.17
   1 -12  -5    3.81    2.61
   1 -12  -5    0.34    1.54
   1 -12  -5    4.10    2.33
   1  12  -4   -0.39    1.19
  -1  12   4    0.56    1.57
  -1  12   4    0.48    1.03
   1  12  -4   -0.22    1.29
   1 -12  -4   -1.08    0.76
  -1 -12   4    0.92    1.39
   1 -12  -4   -1.21    0.62
  -1 -12   4    0.64    1.52
   1 -12  -4    0.23    1.25
  -1 -12   4   -0.33    0.74
   1  12  -3   -0.90    0.89
  -1  12   3   -1.16    0.73
   1  12  -3   -1.20    1.15
  -1  12   3   -0.16    1.52
   1  12  -3    0.51    1.32
  -1  12   3   -0.47    1.66
  -1 -12   3    0.10    1.05
  -1 -12   3    1.02    1.10
   1 -12  -3   -0.15    1.42
  -1 -12   3   -0.58    0.71
  -1 -12   3   -0.79    0.67
   1 -12  -3    0.05    1.10
   1 -12  -3   -0.89    0.66
  -1  12   2   -0.32    1.12
   1  12  -2   -0.32    1.27
   1  12  -2   -0.12    0.91
  -1  12   2    2.10    1.64
   1  12  -2   -0.05    1.15
  -1  12   2    1.30    1.74
  -1 -12   2    2.28    1.85
  -1 -12   2    0.13    1.10
  -1 -12   2   -0.72    0.75
   1 -12  -2    1.14    1.61
   1 -12  -2   -1.02    0.57
   1 -12  -2   -0.10    1.26
  -1 -12   2   -0.35    0.78
  -1  12   1    2.91    2.06
  -1  12   1    3.79    2.31
   1  12  -1    2.42    2.21
   1  12  -1    6.68    2.45
  -1  12   1    6.94    2.38
   1  12  -1    7.85    3.11
   1 -12  -1    6.13    2.47
  -1 -12   1    0.57    1.37
   1 -12  -1    2.60    1.87
  -1 -12   1    4.03    2.19
  -1 -12   1    7.71    2.50
   1 -12  -1    6.91    2.33
  -1 -12   1    6.14    2.05
   1  12   0    0.05    1.00
  -1  12   0    0.75    1.75
  -1  12   0    1.22    1.57
   1  12   0    1.24    1.53
   1  12   0   -0.22    1.17
  -1  12   0    1.71    2.39
  -1 -12   0    0.13    0.88
  -1 -12   0    0.52    1.16
   1 -12   0   -0.50    0.85
   1 -12   0    0.14    1.07
  -1 -12   0   -0.46    0.77
   1 -12   0    1.82    1.70
   1  12   1   -0.04    1.05
  -1  12  -1   -0.45    0.90
  -1  12  -1   -0.32    1.08
   1  12   1    3.11    2.15
  -1  12  -1   -0.04    1.22
   1  12   1   -0.24    0.81
  -1 -12  -1    2.04    1.61
  -1 -12  -1   -0.90    0.74
  -1 -12  -1   -0.73    0.85
   1 -12   1    0.73    1.41
  -1 -12  -1    1.07    1.37
   1 -12   1    2.16    1.65
   1 -12   1    1.37    1.34
   1  12   2    2.03    2.02
  -1  12  -2    4.18    4.81
   1  12   2    8.31    2.76
  -1  12  -2    7.44    2.82
  -1  12  -2    9.22    2.58
   1 -12   2    6.37    2.18
  -1 -12  -2    9.35    2.62
   1 -12   2    4.40    2.46
  -1 -12  -2    3.56    2.15
  -1 -12  -2    5.62    2.11
   1 -12   2    8.92    2.53
  -1 -12  -2    2.29    1.98
   1  12   3   -0.04    1.35
  -1  12  -3   -0.82    0.73
  -1  12  -3   -0.32    1.20
  -1  12  -3    0.77    1.66
   1  12   3    0.54    1.70
   1  12   3    0.47    1.37
  -1 -12  -3    0.59    1.24
  -1 -12  -3    1.21    1.62
   1 -12   3   -0.01    1.20
  -1 -12  -3    0.98    1.68
   1 -12   3    1.79    1.41
   1 -12   3    0.65    1.46
  -1  12  -4    1.93    2.30
   1  12   4    0.00    1.29
  -1  12  -4   -0.67    0.74
   1  12   4   -0.12    1.08
   1  12   4    2.72    2.05
  -1  12  -4    0.67    1.50
  -1  12  -4    1.64    2.10
  -1 -12  -4   -0.18    1.28
  -1 -12  -4   -0.77    0.91
   1 -12   4    2.00    1.85
  -1 -12  -4    3.92    2.28
   1 -12   4    1.90    1.48
  -1 -12  -4    0.05    0.90
   1 -12   4    0.07    0.87
  -1  12  -5    5.68    2.26
  -1  12  -5    8.68    3.07
   1  12   5    8.93    2.87
  -1  12  -5    7.41    2.99
  -1 -12  -5    8.26    1.91
   1 -12   5    9.81    1.99
  -1 -12  -5    5.73    2.46
  -1 -12  -5    8.60    3.18
   1  12   6    0.05    2.23
  -1  12  -6    1.76    1.92
  -1  12  -6   -0.29    1.35
  -1  12  -6    0.79    1.69
  -1 -12  -6   -0.34    1.10
  -1 -12  -6    1.34    2.66
   1  12   7    0.92    1.64
  -1  12  -7   -1.23    1.04
  -1  12  -7    0.10    2.78
  -1 -12  -7   -0.29    1.37
  -1 -12  -7   -0.75    0.93
   1  13  -4   -0.17    1.44
  -1  13   4    2.29    1.52
  -1  13   4   -0.74    1.53
  -1 -13   4    2.13    1.27
   1 -13  -4    0.57    1.28
   1 -13  -4   -0.06    1.22
  -1  13   3    5.98    3.23
   1  13  -3    9.30    5.21
  -1  13   3    9.25    2.67
   1  13  -3    9.42    3.86
   1  13  -3   13.21    3.61
  -1 -13   3   10.05    2.90
  -1 -13   3   12.47    2.58
   1 -13  -3    7.28    2.83
  -1 -13   3   11.48    3.28
   1  13  -2   13.93    4.83
  -1  13   2    3.57    2.50
   1  13  -2    9.68    3.20
  -1  13   2   11.40    2.97
  -1 -13   2   13.62    3.96
   1 -13  -2   11.96    3.44
  -1 -13   2   12.33    2.60
   1 -13  -2   12.44    3.65
   1  13  -1    1.80    1.98
   1  13  -1   -0.71    1.31
  -1  13   1   -1.72    1.87
  -1  13   1    0.56    1.42
  -1 -13   1   -0.38    0.77
  -1 -13   1   -0.73    0.98
   1 -13  -1   -0.41    1.00
  -1 -13   1   -0.12    1.09
   1 -13  -1    0.02    1.50
   1  13   0    6.57    2.47
  -1  13   0    1.10    1.75
   1  13   0    8.10    3.15
  -1  13   0   14.64    5.66
  -1  13   0    0.68    1.87
  -1 -13   0    8.86    2.85
   1 -13   0    3.30    1.88
  -1 -13   0    1.58    1.96
   1 -13   0    6.68    2.84
  -1 -13   0    6.10    2.34
  -1  13  -1    1.60    1.89
   1  13   1   -0.69    1.50
   1  13   1   -2.07    0.85
  -1  13  -1    2.20    2.24
  -1  13  -1    0.42    1.41
  -1 -13  -1    0.39    1.14
  -1 -13  -1    0.74    1.43
  -1 -13  -1    0.34    1.31
   1 -13   1    1.16    1.74
   1 -13   1    0.28    1.18
   1  13   2    1.75    1.82
  -1  13  -2    2.06    2.23
   1  13   2    3.80    2.72
  -1  13  -2   -0.38    1.61
  -1  13  -2    0.08    1.29
  -1 -13  -2    2.38    1.73
   1 -13   2   -0.04    1.31
  -1 -13  -2    0.25    1.47
  -1 -13  -2    0.84    1.43
   1 -13   2    0.63    1.28
  -1  13  -3   20.37    4.45
   1  13   3   25.20    5.05
   1  13   3   22.97    4.08
  -1  13  -3   22.19    5.27
  -1 -13  -3   22.32    4.24
   1 -13   3   22.64    4.31
  -1 -13  -3   23.94    3.85
   1 -13   3   21.17    3.56
  -1 -13  -3   28.51    7.66
  -1  13  -4    3.04    2.15
   1  13   4    1.23    1.66
  -1  13  -4    1.94    2.04
  -1 -13  -4    3.27    2.42
   1 -13   4    2.20    2.18
  -1 -13  -4    1.96    1.76
  -1 -13  -4    3.24    2.92
   1 -13   4    0.90    1.08
   2   0 -14   -0.81    0.53
   2   0 -14   -0.20    1.14
   2   0 -14    1.70    1.32
   2   0 -14    0.32    0.85
   2   0 -14   -0.92    0.66
   2   0 -13    1.01    1.12
   2   0 -13   -0.12    0.81
   2   0 -13   -0.63    0.97
   2   0 -13    0.56    1.38
   2   0 -13   -0.06    0.69
   2   0 -12    9.30    2.60
   2   0 -12   10.57    2.30
   2   0 -12   15.39    3.10
   2   0 -12   18.14    3.09
   2   0 -12   11.99    3.45
   2   0 -11   -1.09    0.58
   2   0 -11    0.57    0.70
   2   0 -11   -0.17    0.81
   2   0 -11    0.20    0.82
   2   0 -11   -0.48    0.56
   2   0 -10   73.11    4.14
   2   0 -10   77.25    4.52
   2   0 -10   84.08    5.77
   2   0 -10   76.45    4.97
   2   0 -10   72.15    5.77
   2   0  -9   -0.84    0.52
   2   0  -9    0.21    0.60
   2   0  -9   -0.01    0.43
   2   0  -9    0.11    0.67
   2   0  -9   -0.14    0.59
   2   0  -8    7.58    1.72
   2   0  -8    4.38    2.05
   2   0  -8    7.12    1.97
   2   0  -8    6.22    1.95
   2   0  -8    5.59    1.34
   2   0  -7    0.27    0.54
   2   0  -7   -0.61    0.54
   2   0  -7   -0.22    0.41
   2   0  -6   87.29    3.32
   2   0  -6   86.68    4.15
  -2   0   6   79.74    3.96
   2   0  -6   82.34    4.94
   2   0  -5   -0.01    0.37
   2   0  -5    0.64    0.61
  -2   0   5    0.49    0.54
   2   0  -3   -0.03    0.42
   2   0  -3    0.38    0.78
  -2   0   3    0.26    0.68
  -2   0   2  200.59    4.89
  -2   0   2  194.30    5.75
   2   0  -2  203.72    5.04
  -2   0   1   -0.03    0.18
  -2   0   1    0.13    0.52
   2   0  -1    0.79    0.62
  -2   0   1   -0.18    0.41
   2   0  -1   -0.58    0.42
  -2   0   0    9.90    1.31
  -2   0   0    7.23    1.21
   2   0   0    6.79    1.12
   2   0   0    7.64    0.72
  -2   0   0    8.89    0.77
   2   0   1   -0.20    0.31
   2   0   1    0.11    0.45
  -2   0  -1    0.46    0.45
  -2   0  -1   -0.03    0.44
  -2   0  -3   -0.15    0.42
  -2   0  -3   -0.04    0.40
   2   0   3   -0.04    0.44
  -2   0  -4    2.29    0.60
   2   0   4    2.44    0.90
   2   0   4    1.42    0.59
  -2   0  -4    1.14    0.68
  -2   0  -4    0.77    0.53
   2   0   5   -0.16    0.60
  -2   0  -5    0.19    0.50
  -2   0  -5   -0.23    0.35
  -2   0  -5   -0.46    0.49
  -2   0  -6   54.59    2.61
   2   0   6   58.71    3.39
  -2   0  -6   58.58    3.70
   2   0   7    0.04    0.54
  -2   0  -7   -0.04    0.42
  -2   0  -7   -0.46    0.40
  -2   0  -7    0.52    0.66
  -2   0  -8   45.82    2.82
  -2   0  -8   43.24    3.08
  -2   0  -8   55.50    4.03
  -2   0  -9   -0.02    0.62
  -2   0  -9   -0.19    0.49
  -2   0  -9   -0.32    0.50
  -2   0  -9    0.20    0.72
  -2   0  -9   -0.67    0.70
  -2   0 -10   -0.45    0.54
  -2   0 -10   -0.70    0.46
  -2   0 -10    0.42    1.08
  -2   0 -10    0.72    0.95
  -2   0 -10    0.75    1.00
  -2   0 -11    0.36    1.10
  -2   0 -11   -0.27    0.58
  -2   0 -11    0.31    1.01
  -2   0 -11   -0.19    0.72
  -2   0 -11   -0.08    0.64
  -2   0 -12   -0.01    0.81
  -2   0 -12    0.62    0.84
  -2   0 -12    1.75    1.19
  -2   0 -12    1.47    1.43
  -2   0 -12    0.53    1.17
  -2   0 -13   -0.39    0.93
  -2   0 -13    1.11    1.46
  -2   0 -13    1.41    1.39
  -2   0 -13    0.00    0.70
  -2   0 -13    0.47    0.97
  -2   0 -14   25.57    4.77
  -2   0 -14   28.11    4.89
  -2   0 -14   24.93    4.04
  -2   0 -14   19.20    3.05
  -2   0 -14   22.38    4.35
   2   1 -14   11.16    2.57
   2   1 -14    5.18    2.65
   2   1 -14    7.62    2.59
   2   1 -14   10.95    3.02
   2   1 -14    7.91    2.02
   2  -1 -14    7.03    2.14
   2  -1 -14   14.97    3.44
   2  -1 -14    4.27    2.22
   2  -1 -14    7.51    2.19
   2  -1 -14    5.08    2.54
   2   1 -13    0.27    0.80
   2   1 -13   -0.06    0.75
   2   1 -13   -0.22    0.78
   2   1 -13   -0.37    0.92
   2   1 -13   -0.71    0.79
   2  -1 -13   -0.66    0.50
   2  -1 -13    0.57    1.09
   2  -1 -13    0.39    1.35
   2  -1 -13   -0.51    0.54
   2   1 -12   14.95    3.87
   2   1 -12   14.58    2.58
   2   1 -12   22.84    4.26
   2   1 -12   14.19    2.42
   2   1 -12   10.82    2.86
   2  -1 -12   16.94    4.22
   2  -1 -12   15.18    3.46
   2  -1 -12   18.89    3.32
   2  -1 -12   14.51    2.86
   2  -1 -12   16.13    2.74
   2   1 -11    2.51    1.41
   2   1 -11    0.48    0.91
   2   1 -11    0.92    0.98
   2   1 -11    0.54    1.47
   2   1 -11    1.36    0.95
   2  -1 -11    1.26    0.92
   2  -1 -11    1.02    1.28
   2  -1 -11    0.49    0.86
   2  -1 -11    1.13    1.52
   2  -1 -11    1.28    1.17
   2   1 -10   21.09    3.65
   2   1 -10   25.86    4.32
   2   1 -10   23.40    2.87
   2   1 -10   22.53    2.90
   2   1 -10   18.06    3.74
   2  -1 -10   18.01    3.48
   2  -1 -10   16.41    3.23
   2  -1 -10   19.93    2.85
   2  -1 -10   23.05    3.25
   2  -1 -10   22.51    3.22
   2   1  -9   22.43    2.12
   2   1  -9   21.65    3.39
   2   1  -9   23.32    2.20
   2   1  -9   39.48    5.80
   2  -1  -9   22.65    3.11
   2  -1  -9   23.15    3.87
   2  -1  -9   26.34    3.37
   2  -1  -9   21.96    2.21
   2   1  -8   30.09    2.97
   2   1  -8   27.35    3.87
   2   1  -8   29.97    2.31
   2   1  -8   27.85    2.22
   2  -1  -8   27.13    2.44
   2  -1  -8   33.12    3.36
   2  -1  -8   28.26    2.76
   2  -1  -8   30.63    4.48
   2   1  -7   44.29    3.41
   2   1  -7   49.27    4.20
   2   1  -7   50.59    2.76
   2  -1  -7   50.71    3.08
   2  -1  -7   50.10    2.79
   2  -1  -7   49.52    3.96
  -2  -1   7   43.86    3.32
   2  -1  -7   45.86    3.86
  -2   1   6   63.13    4.10
   2   1  -6   67.54    2.93
   2   1  -6   62.70    3.85
   2   1  -6   63.04    4.45
   2  -1  -6   72.76    3.13
   2  -1  -6   74.79    3.47
   2  -1  -6   70.30    4.57
  -2  -1   6   64.91    3.85
   2  -1  -6   69.16    4.47
  -2   1   5    0.14    0.84
   2   1  -5    0.82    0.65
   2   1  -5    0.18    0.73
   2   1  -5    0.72    0.49
  -2   1   5    0.68    0.58
   2  -1  -5    0.27    0.45
   2  -1  -5   -0.22    0.52
   2  -1  -5    1.53    1.03
  -2  -1   5    0.28    0.66
  -2  -1   5    1.06    0.57
   2   1  -4   57.87    3.75
  -2   1   4   56.64    3.47
  -2   1   4   58.62    2.44
   2   1  -4   57.74    2.12
   2   1  -4   61.15    3.28
  -2  -1   4   61.06    2.15
   2  -1  -4   56.27    2.45
  -2  -1   4   57.82    3.18
   2  -1  -4   51.68    3.47
   2  -1  -4   54.49    3.56
  -2   1   3  195.96    4.46
   2   1  -3  194.10    6.50
   2   1  -3  205.78    5.93
   2   1  -3  202.74    4.02
  -2   1   3  201.00    6.45
   2  -1  -3  206.04    6.57
  -2  -1   3  208.10    4.00
   2  -1  -3  188.94    6.33
  -2  -1   3  203.62    5.84
   2  -1  -3  203.40    4.65
   2   1  -2  375.01    8.84
  -2   1   2  389.77    6.79
   2  -1  -2  394.06    9.12
   2  -1  -2  375.34    8.83
   2   1  -1   52.03    2.60
  -2   1   1   54.39    3.52
   2   1  -1   56.54    2.70
  -2   1   1   51.87    2.23
  -2   1   1   53.77    1.84
  -2  -1   1   50.04    2.91
   2  -1  -1   55.25    2.69
  -2  -1   1   57.96    2.67
   2  -1  -1   55.28    1.83
  -2   1   0  255.73    6.52
   2   1   0  254.71    5.28
   2   1   0  255.41    5.60
  -2   1   0  267.09    5.34
   2  -1   0  258.25    6.40
   2  -1   0  258.83    5.20
  -2  -1   0  255.27    6.38
  -2  -1   0  244.34    5.48
   2  -1   0  262.95    5.67
   2   1   1   11.42    0.97
   2   1   1   10.08    0.98
  -2   1  -1   12.23    1.18
   2   1   1   11.57    1.56
  -2   1  -1   12.60    1.76
  -2  -1  -1   13.12    1.91
   2  -1   1    9.15    1.15
   2  -1   1    9.65    0.83
  -2  -1  -1   11.06    1.37
   2  -1   1   17.04    1.96
  -2  -1  -1   11.83    0.93
  -2  -1  -1   11.08    1.02
  -2   1  -2   16.83    2.05
   2   1   2   10.73    1.04
   2   1   2    9.24    1.29
   2  -1   2   11.56    1.57
  -2  -1  -2   11.11    1.05
  -2  -1  -2   12.00    1.58
   2   1   3   58.79    2.44
   2   1   3   61.45    3.03
  -2   1  -3   64.91    3.14
  -2  -1  -3   59.73    2.89
  -2  -1  -3   58.92    2.38
   2  -1   3   62.97    3.09
   2  -1   3   60.01    2.59
  -2   1  -4  224.63    5.57
  -2   1  -4  226.11    6.76
   2   1   4  211.77    6.46
  -2  -1  -4  221.66    5.47
  -2  -1  -4  218.38    6.38
   2  -1   4  223.78    6.66
   2  -1   4  230.73    5.81
  -2   1  -5    0.41    0.58
  -2   1  -5    1.14    0.68
   2   1   5    0.51    0.67
   2   1   5    1.47    0.90
  -2  -1  -5    1.21    0.68
   2  -1   5    0.89    0.89
  -2  -1  -5    1.18    0.75
   2  -1   5    0.80    0.69
   2   1   6    1.28    0.83
   2   1   6    1.52    0.80
  -2   1  -6    0.07    0.69
  -2   1  -6    1.54    0.71
  -2  -1  -6    1.29    0.71
  -2  -1  -6    0.93    0.68
  -2  -1  -6    0.82    0.75
   2  -1   6    1.12    0.91
   2  -1   6    0.94    0.68
  -2  -1  -6    1.83    0.99
   2   1   7   32.06    2.86
  -2   1  -7   35.83    3.10
  -2   1  -7   33.51    2.02
  -2  -1  -7   30.46    2.40
  -2  -1  -7   32.49    2.75
  -2  -1  -7   33.18    2.39
  -2  -1  -7   30.17    2.88
   2  -1   7   29.72    2.40
  -2   1  -8  122.54    4.88
  -2   1  -8  120.04    4.30
  -2   1  -8  118.15    5.99
  -2   1  -8  109.85    6.15
  -2  -1  -8  119.08    5.61
  -2  -1  -8  117.98    5.99
   2  -1   8  119.96    5.24
  -2  -1  -8  116.31    5.12
  -2  -1  -8  122.51    5.15
  -2   1  -9    6.44    1.81
  -2   1  -9    6.87    1.39
  -2   1  -9    2.52    1.53
  -2   1  -9    6.21    1.53
  -2  -1  -9    6.54    1.57
  -2  -1  -9   10.70    2.57
  -2  -1  -9    8.91    1.96
  -2  -1  -9    7.22    1.66
  -2   1 -10   16.23    3.11
  -2   1 -10   24.03    3.02
  -2   1 -10   15.84    3.09
  -2   1 -10   21.05    2.67
  -2  -1 -10   24.08    3.48
  -2  -1 -10   19.24    2.99
  -2  -1 -10   22.97    3.90
  -2  -1 -10   21.77    3.72
  -2  -1 -10   26.23    3.22
  -2   1 -11    6.51    1.62
  -2   1 -11    6.61    1.69
  -2   1 -11    7.75    2.19
  -2   1 -11    6.81    2.18
  -2   1 -11    8.35    2.30
  -2  -1 -11    7.38    1.94
  -2  -1 -11    6.20    2.14
  -2  -1 -11    6.00    1.89
  -2  -1 -11    8.36    1.87
  -2  -1 -11    4.48    1.58
  -2   1 -12   25.37    2.45
  -2   1 -12   26.92    4.37
  -2   1 -12   24.88    5.26
  -2   1 -12   24.75    3.30
  -2   1 -12   26.97    4.05
  -2  -1 -12   21.69    3.66
  -2  -1 -12   27.84    4.12
  -2  -1 -12   28.42    4.37
  -2  -1 -12   26.92    3.81
  -2  -1 -12   28.28    3.74
  -2   1 -13    0.53    1.09
  -2   1 -13    0.31    0.75
  -2   1 -13   -0.82    0.84
  -2   1 -13   -0.53    0.62
  -2   1 -13   -0.66    0.86
  -2  -1 -13    0.38    1.23
  -2  -1 -13    0.17    0.92
  -2  -1 -13   -0.24    0.75
  -2  -1 -13    0.32    0.85
  -2  -1 -13   -0.99    0.85
  -2   1 -14   -0.54    0.84
  -2   1 -14    0.10    1.22
  -2   1 -14   -0.32    0.73
  -2   1 -14   -0.70    1.02
  -2   1 -14   -0.37    0.67
  -2  -1 -14   -0.02    0.83
  -2  -1 -14   -0.61    0.63
  -2  -1 -14   -0.51    0.74
  -2  -1 -14   -0.33    1.00
  -2  -1 -14   -0.33    0.92
   2   2 -14   -0.01    1.46
   2   2 -14    0.57    1.53
   2   2 -14   -0.45    0.63
   2  -2 -14   -0.04    1.20
   2  -2 -14   -0.40    1.05
   2  -2 -14    0.01    0.93
   2  -2 -14   -0.73    0.54
   2  -2 -14    1.02    1.20
   2   2 -13    1.33    0.89
   2   2 -13    0.17    0.87
   2   2 -13   -0.30    1.14
   2   2 -13   -0.34    0.90
   2   2 -13    1.90    1.61
   2  -2 -13    0.13    1.25
   2  -2 -13    0.66    1.11
   2  -2 -13    1.13    1.45
   2  -2 -13    0.85    1.44
   2  -2 -13    0.73    0.95
   2   2 -12    2.86    1.92
   2   2 -12    0.07    0.86
   2   2 -12    0.55    0.77
   2   2 -12    1.02    1.26
   2  -2 -12   -0.90    0.64
   2  -2 -12    1.36    1.36
   2  -2 -12    0.23    1.00
   2  -2 -12   -0.07    0.62
   2  -2 -12    0.04    0.71
   2   2 -11   25.84    4.52
   2   2 -11   33.03    5.10
   2   2 -11   28.61    2.83
   2  -2 -11   30.41    4.40
   2  -2 -11   27.24    2.74
   2  -2 -11   26.61    2.73
   2  -2 -11   30.08    4.74
   2  -2 -11   40.31    5.87
   2   2 -10    0.64    0.58
   2   2 -10   -0.52    0.60
   2   2 -10    1.37    1.71
   2   2 -10    1.34    0.93
   2  -2 -10   -0.20    0.91
   2  -2 -10    1.48    0.89
   2  -2 -10    0.27    0.91
   2  -2 -10    0.90    0.84
   2  -2 -10   -0.28    0.97
   2   2  -9   37.79    4.78
   2   2  -9   40.50    3.00
   2   2  -9   38.02    3.79
   2   2  -9   36.72    2.27
   2  -2  -9   40.36    3.62
   2  -2  -9   40.50    2.93
   2  -2  -9   37.48    3.80
   2  -2  -9   38.44    3.89
   2  -2  -9   32.27    2.80
   2   2  -8   10.23    1.87
   2   2  -8    7.91    1.30
   2   2  -8    6.37    1.72
   2   2  -8   10.07    2.84
   2  -2  -8    9.03    1.59
  -2  -2   8    9.82    1.82
  -2  -2   8    7.83    1.82
   2  -2  -8    7.73    1.63
   2  -2  -8    7.00    1.95
   2  -2  -8   12.12    2.96
   2   2  -7   40.42    2.08
   2   2  -7   40.86    3.50
  -2   2   7   38.91    3.35
   2   2  -7   33.11    2.41
   2   2  -7   39.35    5.28
  -2  -2   7   38.57    2.56
  -2  -2   7   38.34    3.36
   2  -2  -7   36.41    3.55
   2  -2  -7   42.31    3.68
   2  -2  -7   35.46    2.33
   2   2  -6  112.01    5.56
   2   2  -6  123.53    6.39
  -2   2   6  107.91    5.49
   2   2  -6  110.78    4.15
   2  -2  -6  117.16    6.04
  -2  -2   6  115.29    5.57
   2  -2  -6  114.82    3.86
   2  -2  -6  111.47    5.71
  -2  -2   6  116.94    4.23
   2   2  -5    3.62    0.93
  -2   2   5    3.24    1.35
   2   2  -5    3.85    1.50
   2   2  -5    2.04    0.89
   2  -2  -5    2.00    0.62
  -2  -2   5    2.72    0.86
   2  -2  -5    1.29    0.93
   2  -2  -5    1.62    1.13
  -2  -2   5    4.37    1.46
   2   2  -4  214.05    8.94
   2   2  -4  209.47    5.22
  -2   2   4  199.51    6.95
  -2  -2   4  202.43    6.79
  -2  -2   4  182.49    7.27
   2  -2  -4  197.54    7.08
   2  -2  -4  192.64    8.37
  -2   2   3    9.92    1.73
   2   2  -3   14.27    1.26
   2   2  -3   15.98    2.04
  -2   2   3   16.08    2.45
   2  -2  -3   17.10    2.69
   2  -2  -3   15.66    2.39
  -2  -2   3   17.06    2.28
  -2  -2   3   13.01    1.17
  -2   2   2  301.39    8.30
   2   2  -2  336.58    6.89
   2   2  -2  327.33    5.69
  -2   2   2  311.66    8.44
   2  -2  -2  315.77    8.48
  -2  -2   2  309.06    7.86
   2  -2  -2  327.54    6.90
   2  -2  -2  320.16    8.30
  -2   2   1   24.21    1.66
  -2   2   1   22.89    2.17
   2   2  -1   26.09    2.07
   2   2  -1   26.44    1.43
   2   2  -1   24.96    1.83
  -2   2   1   23.03    1.95
   2  -2  -1   21.29    2.07
  -2  -2   1   25.56    1.72
   2  -2  -1   25.97    2.05
  -2  -2   1   27.04    2.09
  -2  -2   1   25.85    1.40
   2  -2  -1   24.97    1.69
   2   2   0   19.94    1.85
  -2   2   0   16.81    1.44
   2   2   0   16.11    1.58
  -2   2   0   17.25    2.24
   2   2   0   15.16    1.46
  -2   2   0   16.63    1.54
  -2  -2   0   17.69    1.54
  -2  -2   0   16.42    1.33
  -2  -2   0   17.50    1.71
   2  -2   0   16.92    1.50
   2  -2   0   16.14    1.44
   2  -2   0   15.36    2.02
   2   2   1  517.42    8.62
   2   2   1  522.09   11.02
   2   2   1  524.41   10.01
  -2  -2  -1  512.82    9.86
  -2   2  -2   11.79    1.89
   2   2   2   11.29    1.73
  -2   2  -2    9.13    1.42
   2   2   2   10.17    1.51
  -2   2  -2   10.64    0.90
  -2  -2  -2   11.29    1.95
   2  -2   2    9.66    1.47
  -2  -2  -2    8.46    1.29
   2  -2   2    9.69    0.83
  -2  -2  -2    7.95    1.36
   2   2   3   40.36    2.69
   2   2   3   41.86    2.48
  -2   2  -3   39.85    2.61
  -2  -2  -3   38.61    2.32
   2  -2   3   39.96    2.62
  -2  -2  -3   38.77    2.59
   2   2   4   88.75    4.28
   2   2   4   88.69    3.91
  -2   2  -4   83.16    4.70
   2  -2   4   92.63    4.27
  -2  -2  -4   79.68    4.76
   2  -2   4   86.86    3.13
  -2  -2  -4   87.29    3.70
   2   2   5    2.03    1.09
   2   2   5    2.13    1.07
  -2   2  -5    2.25    0.98
  -2  -2  -5    3.00    1.01
   2  -2   5    3.81    0.91
  -2  -2  -5    2.44    0.94
   2  -2   5    4.73    1.48
  -2   2  -6    0.75    0.80
  -2   2  -6    4.69    1.34
   2   2   6    3.82    1.37
   2   2   6    5.32    1.40
  -2  -2  -6    1.12    0.80
   2  -2   6    3.49    1.01
   2  -2   6    2.54    1.05
  -2  -2  -6    3.08    0.84
  -2  -2  -6    5.04    1.31
  -2   2  -7   43.77    3.49
   2   2   7   49.73    3.57
  -2   2  -7   44.71    2.35
  -2   2  -7   53.79    4.15
   2  -2   7   49.14    2.82
   2  -2   7   44.37    3.53
  -2  -2  -7   45.89    3.54
  -2  -2  -7   45.86    3.18
  -2  -2  -7   49.14    2.69
  -2   2  -8   38.41    5.04
  -2   2  -8   26.40    3.50
   2   2   8   33.90    3.06
  -2  -2  -8   34.22    2.83
  -2  -2  -8   32.38    2.44
  -2  -2  -8   39.74    5.02
   2  -2   8   31.86    3.19
  -2  -2  -8   30.15    2.96
   2  -2   8   30.80    2.37
  -2   2  -9    1.10    1.27
  -2   2  -9    1.64    0.82
  -2   2  -9    1.90    1.19
   2  -2   9    4.87    1.74
  -2  -2  -9    1.04    0.88
  -2  -2  -9    0.55    1.02
  -2  -2  -9    1.28    0.99
  -2  -2  -9    3.23    1.27
  -2   2 -10    7.59    1.49
  -2   2 -10    6.78    2.39
  -2   2 -10    4.51    1.88
  -2  -2 -10    8.88    2.14
  -2  -2 -10    8.99    2.16
  -2  -2 -10    6.00    2.08
  -2  -2 -10    5.09    1.72
  -2  -2 -10    4.25    1.56
  -2   2 -11   -0.25    0.71
  -2   2 -11   -0.70    0.63
  -2   2 -11    0.40    0.66
  -2  -2 -11   -0.25    0.87
  -2  -2 -11    1.02    1.14
  -2  -2 -11    1.29    1.28
  -2  -2 -11    0.61    1.08
  -2  -2 -11    0.20    0.73
  -2   2 -12   -0.28    0.87
  -2   2 -12   -0.69    0.69
  -2  -2 -12   -0.32    0.84
  -2  -2 -12   -0.42    0.58
  -2  -2 -12    0.39    0.94
  -2  -2 -12    0.80    1.18
  -2  -2 -12   -0.37    0.65
  -2   2 -13    0.13    0.98
  -2   2 -13    0.77    1.46
  -2   2 -13    0.28    1.13
  -2  -2 -13    1.65    1.36
  -2  -2 -13   -0.26    0.69
  -2  -2 -13    0.21    1.29
  -2  -2 -13    1.35    1.35
  -2  -2 -13    1.57    1.30
  -2   2 -14    1.43    1.39
  -2   2 -14    2.92    1.86
  -2   2 -14    0.91    1.69
  -2  -2 -14    3.82    1.84
  -2  -2 -14    1.68    1.44
  -2  -2 -14    2.87    1.68
  -2  -2 -14    1.20    1.34
  -2  -2 -14    1.97    1.58
   2   3 -14    5.19    2.65
   2   3 -14    6.58    2.12
   2   3 -14    8.16    3.02
   2  -3 -14    4.46    2.34
   2  -3 -14    5.92    2.32
   2  -3 -14    5.38    1.88
   2  -3 -14    4.97    3.01
   2  -3 -14    4.83    2.09
   2   3 -13   -0.19    0.96
   2   3 -13   -0.50    0.74
   2   3 -13   -0.33    1.19
   2   3 -13    0.11    1.11
   2  -3 -13    0.73    1.38
   2  -3 -13    0.04    0.76
   2  -3 -13   -0.16    0.75
   2  -3 -13   -0.68    0.82
   2  -3 -13    0.09    1.08
   2   3 -12   11.91    2.63
   2   3 -12   21.19    5.03
   2   3 -12   13.14    3.09
   2  -3 -12   13.24    2.68
   2  -3 -12   14.68    3.30
   2  -3 -12   16.93    2.66
   2  -3 -12   21.01    4.46
   2   3 -11    2.05    1.32
   2   3 -11    3.20    2.46
   2   3 -11    0.54    1.09
   2  -3 -11    2.15    1.49
   2  -3 -11    2.25    1.11
   2  -3 -11    3.17    1.55
   2  -3 -11    1.97    1.54
   2  -3 -11    1.37    1.37
   2   3 -10    9.67    3.34
   2   3 -10    6.03    1.71
   2   3 -10    8.74    2.58
   2  -3 -10    7.89    2.39
   2  -3 -10    6.46    1.92
   2  -3 -10    2.80    1.58
   2  -3 -10    5.88    2.18
  -2  -3  10    6.54    1.82
   2  -3 -10    5.73    2.03
   2   3  -9    8.41    2.82
   2   3  -9    4.48    1.78
   2   3  -9   10.17    2.01
   2  -3  -9    7.97    2.12
   2  -3  -9    9.30    1.66
  -2  -3   9    7.31    1.76
   2  -3  -9    3.70    1.76
   2   3  -8   32.29    4.73
  -2   3   8   36.00    3.45
   2   3  -8   31.00    3.86
   2   3  -8   34.39    2.80
   2  -3  -8   36.03    4.54
   2  -3  -8   35.95    2.19
  -2  -3   8   40.60    3.78
   2  -3  -8   41.24    3.98
  -2   3   7   -0.03    0.71
   2   3  -7    0.59    0.92
   2   3  -7    0.28    0.57
  -2  -3   7    0.59    0.76
  -2  -3   7   -0.12    0.49
   2  -3  -7    1.25    1.07
   2  -3  -7    0.18    1.01
   2   3  -6   -0.08    0.44
  -2   3   6   -0.33    0.65
   2   3  -6    0.38    0.82
   2  -3  -6   -0.03    0.87
  -2  -3   6   -0.22    0.37
  -2  -3   6    0.38    0.76
   2  -3  -6   -0.18    0.54
   2   3  -5   39.62    3.36
  -2   3   5   35.80    3.11
  -2   3   5   35.10    3.39
   2   3  -5   38.11    2.53
  -2  -3   5   36.48    2.39
  -2  -3   5   40.23    3.28
   2  -3  -5   47.70    5.90
   2  -3  -5   36.09    3.31
  -2   3   4   45.62    3.39
   2   3  -4   43.04    2.59
  -2   3   4   49.46    3.80
   2   3  -4   47.42    3.44
   2  -3  -4   53.74    3.70
  -2  -3   4   42.39    3.26
  -2  -3   4   43.07    2.51
   2  -3  -4   43.99    3.44
  -2   3   3   77.56    4.30
  -2   3   3   85.12    4.61
   2   3  -3   79.79    3.80
   2   3  -3   82.72    3.55
   2  -3  -3   79.48    4.38
  -2  -3   3   81.42    4.20
   2  -3  -3   77.07    4.28
  -2  -3   3   78.32    3.34
   2  -3  -3   81.07    3.69
   2   3  -2   24.16    1.37
  -2   3   2   20.21    2.69
   2   3  -2   20.43    1.93
   2   3  -2   25.39    3.07
  -2   3   2   22.85    2.96
   2   3  -2   21.90    1.88
   2  -3  -2   27.19    2.08
  -2  -3   2   20.23    1.74
  -2  -3   2   41.30    3.85
  -2  -3   2   22.83    1.27
   2  -3  -2   20.95    2.69
   2  -3  -2   21.25    2.12
   2   3  -1   81.29    3.47
  -2   3   1   85.70    4.02
   2   3  -1   85.97    4.06
  -2   3   1   88.59    4.41
   2   3  -1   88.57    3.83
  -2   3   1   88.00    3.73
  -2  -3   1   76.14    3.73
   2  -3  -1   88.57    4.04
  -2  -3   1   85.76    2.92
   2  -3  -1   78.06    4.09
   2  -3  -1   85.58    3.62
  -2  -3   1   87.04    3.74
  -2  -3   1   85.98    3.69
   2   3   0    0.49    0.47
   2   3   0   -0.39    0.44
  -2   3   0   -0.14    0.50
   2   3   0   -0.11    0.53
  -2   3   0   -0.30    0.44
  -2   3   0    0.19    0.77
  -2  -3   0    0.49    0.49
  -2  -3   0    0.56    0.64
   2  -3   0    0.14    0.57
  -2  -3   0    0.37    0.61
   2  -3   0    0.48    0.62
   2  -3   0    0.62    0.77
   2   3   1   86.55    3.85
   2   3   1   72.87    3.74
   2   3   1   83.65    3.60
  -2   3  -1   81.40    4.28
  -2   3  -1   89.76    3.88
  -2   3  -1   81.22    3.32
   2  -3   1   82.19    3.69
  -2  -3  -1   75.90    3.39
   2  -3   1   85.65    3.34
  -2  -3  -1   81.63    3.63
  -2  -3  -1   81.06    3.69
   2   3   2    7.67    1.51
   2   3   2    8.93    1.72
  -2   3  -2    8.70    1.48
   2   3   2   14.36    2.26
  -2   3  -2   13.82    2.23
   2  -3   2    9.54    1.57
  -2  -3  -2    8.58    1.50
   2  -3   2   11.67    1.50
  -2  -3  -2   11.68    1.86
  -2  -3  -2    7.68    1.70
  -2   3  -3   77.71    4.86
   2   3   3   75.22    3.85
  -2   3  -3   78.67    2.81
  -2   3  -3   79.85    4.17
   2   3   3   77.17    4.04
   2  -3   3   79.89    2.67
   2  -3   3   81.61    3.95
  -2  -3  -3   85.07    4.11
  -2  -3  -3   74.65    3.74
  -2  -3  -3   79.63    4.01
  -2   3  -4  121.62    5.56
   2   3   4  120.94    5.43
   2   3   4  109.53    4.91
  -2   3  -4  127.44    5.38
  -2   3  -4  116.73    3.40
   2  -3   4  124.16    5.25
  -2  -3  -4  109.83    5.06
  -2  -3  -4  119.79    5.29
  -2  -3  -4  114.97    4.86
  -2   3  -5    5.43    1.39
  -2   3  -5   11.53    2.16
   2   3   5    9.16    1.97
   2   3   5   10.44    1.91
  -2   3  -5   10.38    1.25
   2  -3   5   13.60    2.62
   2  -3   5    9.53    1.31
  -2  -3  -5    7.03    1.69
  -2  -3  -5   10.86    2.15
  -2   3  -6   -0.34    0.56
  -2   3  -6   -0.21    0.56
   2   3   6    0.23    0.67
  -2   3  -6    0.63    0.46
   2  -3   6    0.39    0.50
  -2  -3  -6    0.42    0.64
  -2  -3  -6    0.40    0.70
   2  -3   6   -0.37    0.47
  -2   3  -7   63.25    4.28
   2   3   7   56.26    4.04
  -2   3  -7   58.05    2.48
  -2   3  -7   54.51    4.42
   2  -3   7   54.42    3.98
  -2  -3  -7   54.65    4.08
  -2  -3  -7   59.90    3.89
   2  -3   7   61.04    2.92
  -2   3  -8    0.61    0.97
   2   3   8   -0.06    0.80
  -2   3  -8    0.77    0.87
  -2   3  -8    0.53    0.49
  -2  -3  -8   -0.14    0.70
   2  -3   8    0.70    0.96
   2  -3   8    0.29    0.51
  -2  -3  -8    0.81    0.96
   2   3   9   37.44    3.64
  -2   3  -9   45.74    4.54
  -2   3  -9   36.16    3.56
  -2  -3  -9   43.34    2.80
  -2  -3  -9   49.23    3.76
  -2  -3  -9   39.73    3.93
  -2  -3  -9   40.39    3.88
  -2   3 -10    6.43    1.33
  -2   3 -10    8.10    2.25
  -2   3 -10    6.62    2.24
  -2   3 -10    7.88    1.40
  -2  -3 -10    5.45    1.80
  -2  -3 -10    8.51    1.76
   2  -3  10    7.27    2.27
  -2  -3 -10    7.29    2.25
  -2  -3 -10    6.63    2.34
  -2   3 -11   16.73    3.51
  -2   3 -11   11.44    3.07
  -2  -3 -11    9.95    2.34
  -2  -3 -11   13.38    2.95
  -2  -3 -11   12.49    2.59
  -2  -3 -11   14.19    3.22
  -2  -3 -11   15.35    2.87
  -2   3 -12   -0.40    0.73
  -2   3 -12    1.05    1.41
  -2  -3 -12    0.67    1.15
  -2  -3 -12   -0.74    0.59
  -2  -3 -12   -0.11    0.72
  -2  -3 -12    0.69    1.20
  -2  -3 -12   -0.48    0.73
  -2   3 -13    1.42    1.47
  -2   3 -13   -1.39    0.82
  -2   3 -13    1.14    1.51
  -2  -3 -13    4.44    2.23
  -2  -3 -13    1.94    1.58
  -2  -3 -13    1.83    1.32
  -2  -3 -13   -0.15    0.69
  -2  -3 -13    0.55    1.19
  -2   3 -14   12.71    3.13
  -2   3 -14    2.91    2.12
  -2   3 -14    6.52    2.87
  -2  -3 -14    7.09    2.30
  -2  -3 -14    7.28    2.61
  -2  -3 -14   10.90    2.81
  -2  -3 -14   11.24    2.86
  -2  -3 -14    8.85    2.25
   2   4 -14    9.38    3.77
   2   4 -14    8.83    2.68
   2   4 -14   12.76    3.89
   2   4 -14    5.64    3.29
   2  -4 -14   10.16    3.18
   2  -4 -14    5.61    2.57
   2  -4 -14    7.21    3.02
   2  -4 -14    8.18    2.83
   2   4 -13    0.56    1.53
   2   4 -13   -0.56    0.87
   2   4 -13    0.16    0.97
   2  -4 -13   -0.37    0.89
   2  -4 -13    1.06    1.56
   2  -4 -13    0.01    0.80
   2  -4 -13   -0.78    0.92
   2   4 -12    2.51    1.43
   2   4 -12    0.65    1.40
   2   4 -12    0.86    1.67
   2  -4 -12    1.22    1.36
   2  -4 -12   -0.18    1.17
   2  -4 -12    1.34    1.25
   2  -4 -12    0.13    1.19
   2   4 -11   20.50    4.96
   2   4 -11   14.89    2.86
   2   4 -11   19.23    3.69
   2  -4 -11   18.31    3.13
  -2  -4  11   20.45    3.41
   2  -4 -11   10.72    2.94
   2  -4 -11   15.72    4.20
   2  -4 -11   20.10    3.79
   2   4 -10   58.99    4.24
   2   4 -10   73.21    6.06
   2   4 -10   75.44   12.40
   2  -4 -10   75.66    5.66
  -2  -4  10   68.55    4.46
   2  -4 -10   65.11    5.50
   2  -4 -10   71.76    5.61
  -2   4   9   19.35    3.38
   2   4  -9   16.16    3.46
   2   4  -9   19.39    2.99
   2   4  -9   18.69    3.86
  -2  -4   9   25.77    3.53
  -2  -4   9   16.22    3.00
   2  -4  -9   18.05    3.72
   2  -4  -9   24.52    4.39
   2  -4  -9   14.85    3.23
   2   4  -8    9.31    2.47
   2   4  -8   12.90    2.40
  -2   4   8   13.48    2.84
  -2  -4   8   18.87    3.72
   2  -4  -8    8.04    2.37
  -2  -4   8   15.32    2.56
   2  -4  -8   14.25    2.94
   2   4  -7   14.28    3.18
   2   4  -7   11.55    2.25
  -2   4   7   12.66    2.50
  -2   4   7   10.38    2.57
   2  -4  -7   10.52    2.70
  -2  -4   7   20.81    3.74
  -2  -4   7   13.02    2.27
   2  -4  -7   11.92    2.58
   2   4  -6   15.69    2.38
   2   4  -6   20.51    3.81
  -2   4   6   17.36    2.87
  -2   4   6   17.54    3.62
  -2  -4   6   14.63    2.74
   2  -4  -6   22.06    3.47
  -2  -4   6   16.57    2.29
   2  -4  -6   10.67    2.28
   2   4  -5    0.27    0.68
   2   4  -5   -0.10    0.65
  -2   4   5   -0.50    0.52
   2   4  -5    0.52    0.65
  -2   4   5    1.71    1.09
  -2  -4   5    1.66    0.90
  -2  -4   5    0.93    0.79
   2  -4  -5    1.80    1.27
   2  -4  -5   -0.14    0.67
   2   4  -4   16.37    2.31
  -2   4   4   20.65    3.06
   2   4  -4   25.38    3.75
   2   4  -4   15.22    2.11
  -2   4   4   17.89    3.29
   2  -4  -4   14.45    2.67
  -2  -4   4   18.67    1.89
   2  -4  -4   19.54    2.93
  -2  -4   4   15.22    2.49
   2   4  -3   85.94    4.29
  -2   4   3   79.06    4.64
  -2   4   3   79.59    4.81
   2   4  -3   84.72    4.74
   2   4  -3   87.28    4.27
   2  -4  -3   80.05    4.69
   2  -4  -3   81.93    4.18
  -2  -4   3   92.00    4.10
   2  -4  -3   80.54    4.64
  -2  -4   3   81.33    4.56
   2   4  -2  262.24    8.33
   2   4  -2  235.30    6.47
  -2   4   2  243.94    8.23
  -2   4   2  239.58    8.31
   2   4  -2  245.43    7.52
  -2  -4   2  246.43    7.23
  -2  -4   2  243.14    5.44
   2  -4  -2  234.65    7.94
   2  -4  -2  248.34    8.16
   2  -4  -2  247.81    7.51
   2   4  -1   61.44    3.58
  -2   4   1   57.50    2.48
   2   4  -1   63.57    4.04
   2   4  -1   57.41    2.76
  -2   4   1   59.50    3.57
  -2   4   1   64.21    3.79
  -2   4   1   57.01    3.86
  -2  -4   1   60.20    3.47
   2  -4  -1   52.26    3.23
  -2  -4   1   58.39    3.51
  -2  -4   1   59.36    2.71
  -2  -4   1   61.77    3.57
   2  -4  -1   55.53    4.24
   2  -4  -1   64.69    4.06
   2   4   0   95.57    4.51
  -2   4   0   84.46    5.24
  -2   4   0   97.31    4.41
  -2   4   0   96.84    3.76
  -2   4   0   89.57    4.82
   2   4   0   90.88    3.86
   2   4   0   89.13    4.38
   2  -4   0   92.06    4.24
  -2  -4   0   93.95    4.47
  -2  -4   0   92.39    3.76
  -2  -4   0   88.88    4.43
   2  -4   0   95.80    4.37
  -2  -4   0   87.95    4.14
   2   4   1  247.13    7.30
   2   4   1  257.94    7.74
   2   4   1  257.60    7.85
  -2   4  -1  246.65    8.52
  -2   4  -1  260.50    7.26
  -2   4  -1  268.85    7.29
   2  -4   1  256.14    7.07
  -2  -4  -1  255.19    7.60
  -2  -4  -1  254.38    7.30
   2  -4   1  251.81    7.59
  -2  -4  -1  247.18    7.14
  -2   4  -2  510.54   13.18
   2   4   2  507.48   12.06
   2   4   2  540.29   12.39
  -2   4  -2  536.94   12.46
  -2   4  -2  524.21   10.87
  -2  -4  -2  539.78   11.72
  -2  -4  -2  541.73   12.11
   2  -4   2  547.11   10.82
  -2  -4  -2  524.74   12.12
   2  -4   2  526.65   12.20
   2   4   3   44.06    2.06
   2   4   3   43.45    3.27
  -2   4  -3   43.47    3.28
  -2   4  -3   43.96    3.26
  -2   4  -3   47.20    2.60
   2   4   3   46.85    3.38
  -2  -4  -3   49.16    3.11
  -2  -4  -3   47.16    3.30
   2  -4   3   44.98    3.21
   2  -4   3   49.30    2.51
  -2  -4  -3   50.66    3.41
   2   4   4  106.63    5.23
  -2   4  -4  105.97    5.24
  -2   4  -4  105.66    3.85
  -2   4  -4  111.02    5.58
  -2  -4  -4  105.27    4.85
  -2  -4  -4  102.96    5.04
  -2  -4  -4  106.76    5.29
   2  -4   4  112.46    5.24
   2  -4   4  103.44    3.58
   2   4   5   78.10    4.69
  -2   4  -5   73.92    4.83
  -2   4  -5   73.78    4.51
  -2   4  -5   78.13    3.22
  -2  -4  -5   70.03    4.26
  -2  -4  -5   85.50    4.54
   2  -4   5   78.06    2.84
  -2  -4  -5   73.21    4.60
   2  -4   5   79.09    4.63
  -2   4  -6   27.41    1.87
  -2   4  -6   24.70    3.06
   2   4   6   30.22    3.06
  -2   4  -6   24.01    3.09
  -2  -4  -6   26.07    3.26
   2  -4   6   25.58    3.35
  -2  -4  -6   30.46    3.62
  -2  -4  -6   23.60    3.32
   2  -4   6   26.61    1.71
   2   4   7   45.46    3.88
  -2   4  -7   39.93    2.29
  -2   4  -7   40.56    4.05
  -2   4  -7   41.78    3.69
   2  -4   7   41.34    2.19
  -2  -4  -7   38.62    3.65
   2  -4   7   41.63    3.65
  -2  -4  -7   44.85    3.61
  -2  -4  -7   41.87    3.53
  -2   4  -8   21.38    3.57
   2   4   8   29.55    4.34
  -2   4  -8   18.97    1.64
  -2   4  -8   21.29    3.20
  -2  -4  -8   20.06    3.64
   2  -4   8   21.02    1.64
   2  -4   8   17.55    3.01
  -2  -4  -8   17.15    2.89
   2   4   9   15.82    3.20
  -2   4  -9   12.37    2.72
  -2   4  -9   16.05    3.46
   2  -4   9   21.19    3.84
  -2  -4  -9   16.31    3.04
  -2  -4  -9   16.74    3.25
  -2   4 -10    0.84    1.19
   2   4  10    2.01    1.69
  -2   4 -10    3.36    1.74
  -2  -4 -10    1.92    1.45
  -2  -4 -10    2.50    1.44
   2  -4  10   -0.05    0.83
  -2   4 -11    0.02    1.14
  -2   4 -11    0.00    1.05
  -2  -4 -11    3.01    1.59
  -2  -4 -11    1.10    1.20
  -2  -4 -11    2.38    2.19
  -2  -4 -11   -0.40    0.64
  -2   4 -12   10.86    3.24
  -2   4 -12    7.40    2.59
  -2  -4 -12    3.56    1.90
  -2  -4 -12    1.66    1.25
  -2  -4 -12    1.55    1.45
   2  -4  12    4.08    2.31
  -2  -4 -12    8.79    2.77
  -2   4 -13   13.13    3.51
  -2   4 -13    7.50    2.85
  -2  -4 -13    8.20    2.79
  -2  -4 -13   13.61    3.58
  -2  -4 -13   10.93    2.94
  -2  -4 -13   10.73    2.51
  -2   4 -14    0.34    1.42
  -2   4 -14   -0.96    0.77
  -2   4 -14   -0.71    1.11
  -2  -4 -14    0.53    1.23
  -2  -4 -14   -0.44    0.95
  -2  -4 -14   -0.18    1.12
  -2  -4 -14   -1.22    0.70
   2   5 -13    0.26    1.29
   2   5 -13   -0.40    0.80
   2   5 -13   -0.76    0.99
   2   5 -13    1.97    1.47
   2  -5 -13    2.07    1.76
   2  -5 -13   -0.38    0.78
   2  -5 -13   -0.66    0.93
   2  -5 -13   -0.59    0.98
   2   5 -12   13.95    3.51
   2   5 -12   12.62    2.73
   2   5 -12   12.03    3.02
   2   5 -12   17.20    3.14
   2  -5 -12   22.16    4.27
  -2  -5  12   15.25    3.12
   2  -5 -12   13.42    3.08
   2  -5 -12   14.96    3.29
   2  -5 -12   15.72    3.74
   2   5 -11   12.80    3.72
   2   5 -11   12.72    2.62
   2   5 -11   10.03    2.58
   2   5 -11    7.93    2.88
   2  -5 -11   12.68    3.33
   2  -5 -11   11.81    3.21
   2  -5 -11    3.72    2.01
  -2   5  10    2.14    1.46
   2   5 -10    1.17    1.40
   2   5 -10    0.28    0.80
   2   5 -10    2.11    1.49
   2  -5 -10    0.02    0.86
   2  -5 -10    2.02    1.72
  -2  -5  10    1.74    1.28
   2  -5 -10    1.51    1.84
   2   5  -9    5.69    1.75
  -2   5   9    5.03    1.78
   2   5  -9    5.11    1.68
   2   5  -9    7.99    2.55
   2  -5  -9    3.02    1.80
  -2  -5   9    8.21    1.94
   2  -5  -9    7.56    2.28
   2  -5  -9    7.34    2.28
   2   5  -8   77.14    5.94
   2   5  -8   77.59    4.85
   2   5  -8   80.02    4.84
  -2   5   8   87.40    5.40
  -2   5   8   77.00    6.28
  -2  -5   8   81.69    4.73
  -2  -5   8   80.92    5.98
   2  -5  -8   78.80    5.92
   2  -5  -8   78.96    5.41
   2   5  -7  118.59    5.85
  -2   5   7  115.54    7.45
  -2   5   7  120.50    6.31
   2   5  -7  118.73    7.14
   2   5  -7  116.44    5.77
   2  -5  -7  114.90    6.97
  -2  -5   7  109.58    6.71
   2  -5  -7  115.52    6.34
   2   5  -6    6.89    1.83
  -2   5   6   10.34    2.47
   2   5  -6   10.05    2.62
  -2   5   6    4.86    1.84
   2   5  -6    9.72    1.94
  -2  -5   6    8.71    1.76
   2  -5  -6    8.65    2.53
  -2  -5   6    7.38    2.05
   2  -5  -6    9.87    2.23
  -2   5   5   52.03    4.51
   2   5  -5   49.22    3.56
   2   5  -5   54.44    4.36
   2   5  -5   55.62    3.82
  -2   5   5   45.33    3.71
  -2  -5   5   49.92    4.12
   2  -5  -5   45.39    4.10
   2  -5  -5   54.43    3.94
  -2  -5   5   52.49    3.45
   2  -5  -5   49.00    3.95
   2   5  -4   61.96    4.52
   2   5  -4   69.83    4.23
  -2   5   4   65.91    4.53
   2   5  -4   66.81    4.12
  -2   5   4   61.63    4.71
  -2  -5   4   71.43    4.02
   2  -5  -4   70.71    4.60
   2  -5  -4   64.89    4.22
   2  -5  -4   74.59    4.92
   2   5  -3    0.80    0.77
   2   5  -3    0.68    0.88
  -2   5   3    1.94    1.21
  -2   5   3    0.81    0.91
   2   5  -3    0.77    0.77
   2  -5  -3    0.45    0.83
  -2  -5   3    0.82    0.67
   2  -5  -3    0.99    1.04
  -2  -5   3    1.09    0.52
   2  -5  -3    0.81    0.97
  -2  -5   3    1.18    0.99
  -2   5   2   57.50    2.43
   2   5  -2   55.09    3.77
   2   5  -2   52.31    3.89
  -2   5   2   54.75    4.01
  -2   5   2   59.76    4.22
  -2  -5   2   54.88    3.82
  -2  -5   2   56.28    3.66
   2  -5  -2   58.21    4.12
  -2  -5   2   59.51    3.70
   2  -5  -2   59.84    4.10
   2  -5  -2   56.68    3.73
  -2  -5   2   58.22    2.68
   2   5  -1    2.08    1.12
  -2   5   1    0.72    0.83
  -2   5   1    0.87    0.78
   2   5  -1    0.36    0.65
  -2   5   1    1.02    0.62
  -2   5   1    1.07    1.05
  -2  -5   1    2.17    0.94
   2  -5  -1    2.27    1.26
  -2  -5   1    2.02    1.09
  -2  -5   1    1.33    0.92
  -2  -5   1    2.11    0.85
   2  -5  -1   -0.03    0.70
  -2   5   0    7.27    1.93
   2   5   0    6.56    1.58
  -2   5   0    6.76    1.85
   2   5   0    5.97    1.58
  -2   5   0    6.89    1.40
  -2   5   0    9.07    2.00
   2  -5   0    7.11    1.63
  -2  -5   0    6.08    1.49
   2  -5   0    7.70    1.99
  -2  -5   0    6.75    1.62
  -2  -5   0    8.23    1.61
  -2  -5   0    6.38    1.81
  -2   5  -1   77.92    4.88
   2   5   1   81.57    4.60
  -2   5  -1   87.95    5.32
   2   5   1   79.48    4.57
  -2   5  -1   80.14    4.60
  -2   5  -1   78.71    4.21
  -2  -5  -1   85.86    4.25
  -2  -5  -1   81.97    4.49
   2  -5   1   84.47    4.38
  -2  -5  -1   79.44    4.11
   2  -5   1   86.96    4.65
  -2   5  -2   32.32    4.16
  -2   5  -2   23.11    3.65
   2   5   2   19.24    2.71
   2   5   2   15.92    2.46
  -2   5  -2   19.28    2.49
  -2   5  -2   22.98    2.73
   2  -5   2   20.02    2.03
  -2  -5  -2   21.76    2.14
  -2  -5  -2   22.99    3.32
  -2  -5  -2   20.37    2.89
   2  -5   2   32.20    3.79
  -2   5  -3   17.69    3.07
   2   5   3   18.08    2.89
   2   5   3   20.01    3.57
  -2   5  -3   10.22    1.98
  -2   5  -3   14.06    2.11
   2   5   3   16.08    2.05
  -2  -5  -3   14.59    2.35
   2  -5   3   13.85    2.00
  -2  -5  -3   14.04    2.32
   2  -5   3   12.62    2.29
  -2  -5  -3   15.38    2.29
  -2   5  -4   47.00    2.91
   2   5   4   41.26    3.50
  -2   5  -4   48.20    3.79
   2   5   4   44.85    2.34
  -2   5  -4   50.64    3.99
  -2  -5  -4   51.10    3.29
   2  -5   4   43.45    3.49
  -2  -5  -4   49.43    3.77
  -2  -5  -4   46.47    3.68
   2   5   5   -0.54    0.52
  -2   5  -5    0.40    0.70
  -2   5  -5   -0.01    0.77
  -2   5  -5    0.12    0.54
  -2  -5  -5   -0.23    0.52
  -2  -5  -5    0.51    0.73
  -2  -5  -5    0.20    0.70
   2  -5   5   -0.05    0.56
  -2   5  -6   24.19    3.13
  -2   5  -6   32.00    4.70
   2   5   6   33.56    4.09
  -2   5  -6   33.82    2.37
  -2  -5  -6   29.60    2.76
   2  -5   6   28.89    3.02
  -2  -5  -6   31.34    4.34
  -2  -5  -6   27.79    3.76
  -2   5  -7    8.37    2.52
  -2   5  -7    7.45    1.49
  -2   5  -7    9.32    2.61
   2   5   7    7.70    2.11
   2  -5   7    9.52    2.40
  -2  -5  -7    8.09    1.89
  -2  -5  -7   11.60    2.84
  -2  -5  -7    5.74    1.82
  -2   5  -8   19.19    1.82
  -2   5  -8   17.52    3.32
  -2   5  -8   12.60    2.39
   2   5   8   18.94    3.47
  -2  -5  -8   16.29    3.15
  -2  -5  -8   18.94    3.77
   2  -5   8   13.89    2.84
  -2  -5  -8   20.39    3.22
   2   5   9   16.06    3.40
  -2   5  -9   13.83    3.29
  -2   5  -9    8.96    4.41
  -2   5  -9   14.86    2.04
  -2  -5  -9    7.19    2.30
  -2  -5  -9   10.64    2.45
   2  -5   9   17.96    3.51
  -2  -5  -9    8.12    2.14
  -2   5 -10    4.46    1.67
  -2   5 -10    7.44    1.56
  -2   5 -10    5.68    2.61
   2   5  10   10.78    3.06
  -2  -5 -10    7.30    2.33
  -2  -5 -10    6.93    2.14
  -2  -5 -10    6.10    2.13
   2   5  11    2.88    2.07
  -2   5 -11    4.71    2.03
  -2   5 -11    0.39    0.92
  -2  -5 -11    1.83    1.70
  -2  -5 -11    0.79    0.86
  -2  -5 -11    1.89    1.48
  -2  -5 -11    4.16    1.70
   2  -5  11    1.87    1.50
  -2   5 -12   18.18    3.52
  -2   5 -12   16.24    4.12
   2  -5  12   31.30    5.51
  -2  -5 -12   39.80    5.25
  -2  -5 -12   21.63    3.75
  -2  -5 -12   24.55    3.38
  -2  -5 -12   19.05    3.83
  -2   5 -13   14.68    3.97
  -2   5 -13    7.86    2.79
  -2  -5 -13    1.58    1.88
   2  -5  13    4.25    2.21
  -2  -5 -13    4.57    2.11
  -2  -5 -13    4.94    2.19
  -2  -5 -13    2.98    2.09
  -2  -5 -13    6.68    2.02
   2   6 -13    2.56    1.54
   2   6 -13    0.05    1.52
   2   6 -13    1.87    2.26
   2   6 -13    1.74    1.54
   2  -6 -13    3.66    2.41
   2  -6 -13    3.05    2.04
   2  -6 -13   -0.73    1.06
   2  -6 -13    4.07    2.64
   2   6 -12   18.50    3.44
   2   6 -12   14.36    4.42
   2   6 -12   14.35    4.11
   2   6 -12   11.75    2.96
   2  -6 -12   15.99    3.49
  -2  -6  12   25.40    4.27
   2  -6 -12   19.10    4.28
   2  -6 -12   21.62    4.36
   2   6 -11    1.30    1.27
   2   6 -11   -0.25    0.91
   2   6 -11   -0.38    1.04
   2   6 -11    0.10    0.95
   2  -6 -11    1.58    1.96
   2  -6 -11   -1.03    0.62
   2  -6 -11    0.69    1.42
  -2  -6  11    0.08    1.13
   2   6 -10   -0.48    0.75
   2   6 -10   -0.07    1.19
   2   6 -10   -0.54    0.54
  -2   6  10    0.07    1.29
   2  -6 -10    1.66    1.34
   2  -6 -10   -0.79    0.58
  -2  -6  10    0.27    0.77
   2  -6 -10    0.34    1.24
  -2   6   9   74.62    5.21
   2   6  -9   73.73    4.97
   2   6  -9   79.15    6.49
   2   6  -9   71.26    5.11
   2  -6  -9   73.62    6.05
   2  -6  -9   61.41    4.93
  -2  -6   9   68.27    4.77
   2  -6  -9   68.30    5.92
  -2  -6   9   66.03    5.75
   2   6  -8   12.23    2.79
  -2   6   8   13.66    2.72
   2   6  -8   12.43    3.45
  -2   6   8   10.84    3.70
   2   6  -8   10.28    2.38
   2  -6  -8   11.24    3.27
   2  -6  -8   11.96    2.58
  -2  -6   8   10.68    2.34
   2  -6  -8    7.09    2.31
   2   6  -7   -0.19    0.71
   2   6  -7   -0.04    0.74
   2   6  -7   -0.34    0.69
  -2   6   7   -0.87    0.64
  -2   6   7    1.84    1.25
   2  -6  -7   -0.34    0.91
   2  -6  -7    1.04    1.28
  -2  -6   7   -0.36    0.56
   2  -6  -7    0.88    1.01
   2   6  -6   17.32    2.91
   2   6  -6   14.12    2.50
  -2   6   6   18.35    3.46
   2   6  -6   17.69    3.66
  -2   6   6   10.90    2.53
   2  -6  -6   15.64    3.15
  -2  -6   6   21.07    3.14
   2  -6  -6   17.97    3.73
   2  -6  -6   16.28    3.09
  -2  -6   6   11.31    2.58
   2   6  -5   29.72    4.06
  -2   6   5   22.82    3.43
   2   6  -5   21.68    3.32
  -2   6   5   26.57    4.51
   2   6  -5   28.25    4.51
  -2  -6   5   27.86    3.41
   2  -6  -5   24.26    3.38
  -2  -6   5   21.29    3.27
   2  -6  -5   21.39    3.36
   2  -6  -5   19.85    3.24
   2   6  -4   60.30    4.36
   2   6  -4   70.36    4.51
  -2   6   4   66.37    5.15
  -2   6   4   59.19    4.51
   2   6  -4   65.31    4.90
  -2  -6   4   65.45    4.79
   2  -6  -4   64.13    4.89
   2  -6  -4   58.24    4.26
   2  -6  -4   60.45    4.49
  -2  -6   4   63.61    4.14
  -2   6   3    2.86    1.56
  -2   6   3    2.42    1.41
   2   6  -3    5.63    1.75
   2   6  -3    3.55    1.51
   2   6  -3    3.42    1.53
  -2  -6   3    1.08    0.98
   2  -6  -3    0.87    0.88
   2  -6  -3    1.97    1.26
   2  -6  -3    1.45    1.43
  -2  -6   3    3.65    0.86
  -2  -6   3    2.51    1.16
  -2   6   2   55.91    4.36
  -2   6   2   58.88    2.81
  -2   6   2   60.82    4.56
   2   6  -2   54.65    4.02
   2   6  -2   60.65    4.44
  -2  -6   2   57.63    4.04
   2  -6  -2   57.75    4.12
   2  -6  -2   56.74    4.23
  -2  -6   2   56.25    4.08
  -2  -6   2   58.06    4.00
  -2  -6   2   58.64    2.99
  -2   6   1    6.75    1.31
  -2   6   1    6.79    2.14
   2   6  -1    6.81    1.85
   2   6  -1    7.87    1.84
  -2   6   1    9.47    2.30
  -2   6   1   10.55    2.46
   2  -6  -1   10.45    2.17
  -2  -6   1    8.47    2.09
  -2  -6   1    9.15    2.17
   2  -6  -1   12.35    2.66
  -2  -6   1    7.89    1.90
  -2  -6   1    7.41    1.92
   2   6   0    1.76    1.12
   2   6   0    1.96    1.26
  -2   6   0    1.74    1.11
  -2   6   0    2.72    1.52
  -2   6   0    1.16    1.12
  -2   6   0    3.38    1.40
   2  -6   0    1.81    0.96
  -2  -6   0    1.28    0.87
   2  -6   0    2.11    1.09
  -2  -6   0    1.73    1.11
  -2  -6   0    2.74    1.38
  -2  -6   0    4.02    1.23
   2   6   1   94.66    5.12
  -2   6  -1   87.94    4.62
  -2   6  -1   94.67    5.92
  -2   6  -1   99.36    5.19
  -2   6  -1   94.65    5.50
  -2  -6  -1   93.88    5.55
   2  -6   1  103.30    5.19
  -2  -6  -1   86.78    4.60
  -2  -6  -1   87.45    4.56
   2  -6   1   88.68    5.14
  -2  -6  -1  102.60    5.44
  -2   6  -2  131.31    5.79
   2   6   2  124.35    6.40
   2   6   2  136.79    6.21
  -2   6  -2  136.71    6.16
   2   6   2  134.71    5.41
  -2   6  -2  141.12    7.29
  -2  -6  -2  134.70    6.09
   2  -6   2  143.14    5.84
  -2  -6  -2  132.81    5.51
   2  -6   2  136.22    6.41
  -2  -6  -2  121.34    6.15
   2   6   3   32.61    2.52
   2   6   3   35.61    3.48
  -2   6  -3   40.40    3.54
  -2   6  -3   34.84    3.42
  -2   6  -3   40.67    3.11
  -2  -6  -3   37.66    3.48
  -2  -6  -3   37.71    3.32
   2  -6   3   40.74    2.94
   2  -6   3   36.89    3.40
  -2  -6  -3   41.32    2.96
  -2   6  -4   33.03    3.34
   2   6   4   22.13    3.21
  -2   6  -4   30.94    2.64
  -2   6  -4   33.12    3.39
   2   6   4   29.23    2.22
  -2  -6  -4   30.57    3.83
   2  -6   4   31.35    3.99
   2  -6   4   34.31    2.59
  -2  -6  -4   33.09    2.61
  -2  -6  -4   36.31    3.49
   2   6   5    0.48    0.83
  -2   6  -5   -0.23    0.57
  -2   6  -5    0.96    0.85
  -2   6  -5    1.43    1.21
  -2  -6  -5    3.55    1.11
  -2  -6  -5    1.22    1.01
  -2  -6  -5    1.58    1.30
   2  -6   5    1.70    1.22
  -2   6  -6    1.11    1.06
   2   6   6    0.42    0.88
  -2   6  -6    0.32    0.69
  -2   6  -6    1.65    1.18
  -2  -6  -6   -0.23    0.69
   2  -6   6   -0.05    0.75
  -2  -6  -6    1.17    0.89
  -2  -6  -6   -0.34    0.61
  -2   6  -7   51.91    4.87
  -2   6  -7   53.84    4.67
   2   6   7   46.54    4.49
  -2   6  -7   52.54    3.32
  -2  -6  -7   46.38    4.38
   2  -6   7   48.07    4.26
  -2  -6  -7   50.01    3.44
  -2  -6  -7   47.38    4.29
  -2   6  -8    2.02    1.57
  -2   6  -8    6.31    2.81
   2   6   8    1.97    1.54
  -2   6  -8    4.75    1.41
  -2  -6  -8    2.65    1.56
  -2  -6  -8    3.34    1.78
  -2  -6  -8    2.08    1.22
   2  -6   8    3.69    1.90
   2   6   9    0.34    1.28
  -2   6  -9    1.95    1.63
  -2   6  -9    1.03    0.88
  -2   6  -9   -0.15    0.92
  -2  -6  -9    0.44    1.04
  -2  -6  -9    0.99    1.17
  -2  -6  -9   -0.50    0.68
  -2   6 -10    2.56    1.92
  -2   6 -10    4.78    1.26
  -2   6 -10    2.24    1.63
  -2  -6 -10    7.04    2.41
  -2  -6 -10    4.99    1.94
   2  -6  10    2.65    1.82
  -2  -6 -10    2.24    1.68
  -2   6 -11    3.17    1.24
  -2   6 -11    1.14    1.54
  -2   6 -11    2.85    1.87
   2   6  11    2.32    2.03
  -2  -6 -11    0.54    1.35
  -2  -6 -11    5.42    2.35
  -2  -6 -11    2.90    1.53
   2  -6  11    1.35    1.57
  -2   6 -12    2.45    1.88
  -2   6 -12    0.66    1.27
  -2  -6 -12    0.93    0.95
  -2  -6 -12    1.74    1.64
   2  -6  12    1.18    1.57
  -2  -6 -12    3.54    2.03
  -2  -6 -12   -0.31    1.15
  -2   6 -13   18.27    3.79
  -2  -6 -13   16.55    3.15
  -2  -6 -13   15.30    4.12
  -2  -6 -13   20.02    3.98
   2  -6  13   10.76    3.20
  -2  -6 -13   12.57    2.43
  -2  -6 -13   14.09    3.27
   2   7 -12    4.43    2.33
   2   7 -12    2.94    1.82
   2   7 -12    6.86    3.11
   2   7 -12    1.67    2.05
   2  -7 -12    1.86    1.84
  -2  -7  12    9.36    2.96
   2  -7 -12    2.75    2.04
   2  -7 -12    7.72    2.79
   2  -7 -12    2.74    2.01
  -2   7  11    0.55    1.17
   2   7 -11    1.86    1.56
   2   7 -11   -0.38    1.10
   2   7 -11    0.11    0.88
   2  -7 -11   -0.16    1.04
   2  -7 -11   -0.28    1.12
   2  -7 -11    0.50    1.22
   2  -7 -11   -0.41    0.87
  -2   7  10   15.46    3.16
   2   7 -10   14.93    3.08
   2   7 -10    7.46    2.69
   2   7 -10   17.61    3.62
  -2  -7  10   13.71    3.04
   2  -7 -10   15.42    3.63
   2  -7 -10   13.20    3.64
   2  -7 -10    9.75    2.47
   2  -7 -10   13.97    3.89
   2   7  -9    0.70    1.20
   2   7  -9   -0.06    1.24
   2   7  -9    0.52    1.09
  -2   7   9   -0.86    1.03
  -2   7   9    0.58    1.22
  -2  -7   9    0.07    0.92
   2  -7  -9    0.30    1.09
   2  -7  -9    0.76    1.33
  -2  -7   9    1.51    1.49
   2  -7  -9    0.62    1.47
   2  -7  -9   -1.05    0.76
   2   7  -8    0.17    0.98
  -2   7   8   -0.44    0.94
   2   7  -8   -0.55    0.67
   2   7  -8    0.37    0.96
  -2   7   8   -0.72    0.96
  -2  -7   8   -0.21    0.83
   2  -7  -8   -0.69    0.72
   2  -7  -8    1.08    1.46
   2  -7  -8   -0.52    0.93
   2  -7  -8   -0.30    0.68
   2   7  -7   -0.60    0.54
  -2   7   7    0.60    1.13
   2   7  -7   -0.11    0.83
   2   7  -7    3.63    2.58
   2  -7  -7    1.86    1.31
   2  -7  -7    2.00    1.96
   2  -7  -7    1.15    1.28
  -2   7   6    3.05    1.94
   2   7  -6    7.69    2.62
   2   7  -6    4.56    1.64
   2   7  -6   10.10    2.61
  -2   7   6    5.84    2.00
  -2  -7   6    7.50    1.98
   2  -7  -6    9.90    3.25
   2  -7  -6    7.40    2.48
   2  -7  -6    5.57    2.01
  -2   7   5    1.46    1.59
   2   7  -5    0.58    1.01
   2   7  -5    1.51    1.26
   2   7  -5    1.65    1.37
  -2   7   5    0.63    1.32
   2  -7  -5    0.28    1.15
  -2  -7   5    0.29    0.86
   2  -7  -5    0.89    1.12
  -2  -7   5   -0.02    0.77
   2  -7  -5   -0.02    0.84
   2   7  -4    5.44    2.04
   2   7  -4    4.11    1.52
  -2   7   4    2.48    1.28
  -2   7   4    2.12    1.47
   2   7  -4    5.71    1.97
   2  -7  -4    3.08    1.48
  -2  -7   4    3.15    1.24
   2  -7  -4    2.40    1.53
   2  -7  -4    2.57    1.47
  -2  -7   4    3.55    1.43
  -2   7   3   55.98    2.69
   2   7  -3   51.92    4.53
  -2   7   3   54.29    4.76
   2   7  -3   57.40    4.45
   2  -7  -3   59.85    4.63
  -2  -7   3   58.94    2.94
   2  -7  -3   63.16    4.89
  -2  -7   3   56.50    4.49
  -2  -7   3   62.25    4.46
  -2  -7   3   59.35    4.32
  -2   7   2    7.46    2.25
  -2   7   2    5.88    2.11
   2   7  -2    6.36    2.01
   2   7  -2    7.74    2.30
  -2   7   2    4.11    1.14
  -2  -7   2    4.79    1.60
  -2  -7   2    6.85    1.79
   2  -7  -2    4.64    1.52
   2  -7  -2    9.24    2.40
  -2  -7   2    6.66    2.07
  -2   7   1    1.12    1.11
  -2   7   1    1.63    1.29
  -2   7   1    0.66    0.73
   2   7  -1    0.16    0.84
   2   7  -1    1.55    1.20
  -2  -7   1   -0.04    0.73
  -2  -7   1   -0.65    0.38
  -2  -7   1    0.51    0.92
  -2  -7   1    0.57    0.66
   2  -7  -1    0.73    1.11
   2  -7  -1    0.67    0.94
  -2   7   0   18.82    2.84
   2   7   0   17.58    2.75
  -2   7   0   18.16    3.07
   2   7   0   25.21    4.09
  -2   7   0   21.61    2.97
  -2   7   0   18.20    3.25
   2  -7   0   14.60    2.47
  -2  -7   0   20.70    3.38
  -2  -7   0   20.83    2.85
   2  -7   0   28.36    4.12
  -2  -7   0   25.12    3.61
  -2  -7   0   18.50    2.87
  -2   7  -1   58.60    3.91
  -2   7  -1   58.75    4.97
  -2   7  -1   48.64    3.95
   2   7   1   54.79    4.14
  -2   7  -1   51.78    4.42
   2   7   1   51.48    4.34
  -2  -7  -1   49.35    4.06
  -2  -7  -1   55.17    3.80
  -2  -7  -1   49.93    4.32
  -2  -7  -1   52.03    3.76
   2  -7   1   54.06    4.03
   2  -7   1   46.51    4.01
   2   7   2    1.38    1.12
  -2   7  -2    1.66    1.31
   2   7   2    0.81    0.99
  -2   7  -2    1.02    0.96
  -2   7  -2    0.57    1.08
  -2   7  -2    0.13    0.71
   2   7   2    2.40    1.28
  -2  -7  -2    1.42    1.05
   2  -7   2    1.36    1.22
  -2  -7  -2    1.54    1.27
   2  -7   2    1.55    1.16
  -2  -7  -2    1.03    1.12
   2   7   3   19.23    2.98
  -2   7  -3   19.52    3.27
  -2   7  -3   24.57    4.47
   2   7   3   18.35    2.90
   2   7   3   24.37    3.09
  -2   7  -3   17.42    2.73
  -2   7  -3   22.60    4.05
   2  -7   3   21.57    3.05
  -2  -7  -3   25.47    3.19
  -2  -7  -3   19.28    3.56
   2  -7   3   16.20    2.78
  -2  -7  -3   21.34    3.23
   2   7   4    4.53    1.57
  -2   7  -4    1.90    1.27
   2   7   4    2.20    1.32
  -2   7  -4    1.77    1.28
   2   7   4    1.23    0.98
  -2   7  -4    1.30    1.40
   2  -7   4    0.91    0.88
  -2  -7  -4    1.72    1.18
   2  -7   4    2.96    1.44
  -2  -7  -4    1.94    1.46
  -2  -7  -4    1.21    0.87
   2   7   5    2.59    1.08
   2   7   5    3.29    1.73
  -2   7  -5    7.08    2.42
  -2   7  -5    6.93    1.89
  -2   7  -5    3.94    1.69
   2  -7   5    1.68    1.12
  -2  -7  -5    3.98    1.40
   2  -7   5    3.67    1.19
  -2  -7  -5    6.19    1.96
  -2  -7  -5    8.13    2.49
   2   7   6   48.11    4.63
  -2   7  -6   41.70    4.25
  -2   7  -6   38.11    4.85
  -2   7  -6   39.90    3.22
  -2  -7  -6   45.56    3.13
  -2  -7  -6   43.51    5.88
  -2  -7  -6   34.03    4.81
   2  -7   6   39.24    3.85
  -2   7  -7   -0.55    0.87
  -2   7  -7    1.47    1.08
  -2   7  -7   -0.57    0.68
   2   7   7    2.17    1.90
  -2  -7  -7   -0.56    0.79
  -2  -7  -7    0.36    0.82
   2  -7   7    1.92    1.32
  -2   7  -8   58.49    7.54
  -2   7  -8   64.41    9.59
  -2   7  -8   52.92    3.63
  -2  -7  -8   50.58    4.79
  -2  -7  -8   41.70    5.49
  -2  -7  -8   49.35    3.37
  -2   7  -9    3.23    1.89
  -2   7  -9    9.06    1.89
  -2   7  -9    5.43    2.03
   2  -7   9    4.77    1.81
  -2  -7  -9    7.72    1.75
  -2  -7  -9    8.10    2.49
  -2  -7  -9    5.54    2.06
  -2   7 -10   29.92    5.05
  -2   7 -10   32.15    2.83
   2   7  10   24.22    4.65
  -2   7 -10   23.33    4.37
   2  -7  10   30.90    4.98
  -2  -7 -10   30.75    5.16
  -2  -7 -10   30.83    4.66
  -2   7 -11    1.48    1.67
  -2   7 -11    0.77    1.00
  -2   7 -11    0.55    1.13
   2   7  11    0.36    1.52
  -2  -7 -11    1.85    1.08
  -2  -7 -11    2.80    1.98
   2  -7  11    2.93    1.97
  -2  -7 -11    1.57    1.73
   2   7  12   47.92    7.58
  -2   7 -12   46.15    6.51
  -2   7 -12   44.25    6.26
  -2  -7 -12   42.85    5.74
   2  -7  12   51.60    6.43
  -2  -7 -12   54.65    7.60
   2   8 -12    6.88    2.32
   2   8 -12    6.00    2.47
   2   8 -12    5.78    2.50
  -2  -8  12   10.72    3.00
   2  -8 -12    6.43    3.15
   2  -8 -12    8.77    3.77
   2  -8 -12   11.90    3.78
   2  -8 -12    9.45    2.79
   2   8 -11    0.62    1.32
   2   8 -11    2.51    1.89
   2   8 -11    0.03    0.98
  -2   8  11   -0.52    1.20
   2  -8 -11    1.78    1.81
   2  -8 -11    0.27    1.24
  -2  -8  11    0.41    1.15
   2  -8 -11    1.30    1.68
   2  -8 -11    1.57    1.84
  -2   8  10    2.92    2.11
   2   8 -10    5.75    2.45
  -2   8  10    4.93    2.04
   2   8 -10    9.71    2.61
   2   8 -10    7.42    2.89
   2  -8 -10    9.42    2.60
  -2  -8  10    2.73    2.32
   2  -8 -10    3.75    2.29
   2  -8 -10    5.80    2.37
   2  -8 -10    7.99    3.11
   2   8  -9   -0.84    0.44
   2   8  -9    0.13    1.00
  -2   8   9   -0.50    0.97
  -2   8   9   -0.16    0.89
   2   8  -9    2.58    1.73
   2  -8  -9    0.16    1.26
   2  -8  -9    0.35    1.30
  -2  -8   9    0.11    1.07
   2  -8  -9    0.51    1.16
   2  -8  -9   -0.94    0.75
   2   8  -8   20.04    3.63
   2   8  -8   13.11    3.02
   2   8  -8   23.96    4.19
  -2   8   8   19.20    4.06
  -2   8   8   24.04    3.91
   2  -8  -8   17.41    3.84
   2  -8  -8   18.59    3.71
  -2  -8   8   22.56    3.74
   2  -8  -8   22.24    4.18
  -2  -8   8   18.70    4.09
   2  -8  -8   21.43    3.63
   2   8  -7    2.29    2.06
   2   8  -7   -0.72    0.69
  -2   8   7    1.58    1.33
  -2   8   7   -0.94    0.63
   2  -8  -7    0.68    1.33
  -2  -8   7   -0.07    1.30
   2  -8  -7    0.36    1.24
   2  -8  -7    1.59    1.52
  -2  -8   7    1.29    1.12
   2  -8  -7    1.11    1.32
  -2   8   6    7.25    2.44
   2   8  -6    3.16    1.65
   2   8  -6    3.86    2.13
   2   8  -6    7.50    2.95
   2  -8  -6    9.14    2.35
  -2  -8   6    5.21    1.75
   2  -8  -6    7.05    2.13
   2  -8  -6    2.30    1.82
  -2  -8   6    6.13    2.13
   2   8  -5   -0.63    0.63
  -2   8   5   -0.85    0.65
   2   8  -5    0.92    1.31
   2   8  -5    0.87    1.46
  -2  -8   5   -0.62    0.53
  -2  -8   5    0.00    0.80
   2  -8  -5    0.17    1.13
   2  -8  -5   -0.71    0.65
  -2   8   4   37.66    4.80
   2   8  -4   36.94    5.41
   2   8  -4   34.10    4.76
   2   8  -4   41.35    4.22
  -2  -8   4   30.25    3.76
   2  -8  -4   40.70    4.14
  -2  -8   4   31.78    4.12
  -2  -8   4   40.86    2.30
   2  -8  -4   48.83    4.68
  -2   8   3    0.22    1.11
  -2   8   3    2.20    0.90
   2   8  -3    0.73    1.00
   2   8  -3    2.07    1.55
  -2   8   3    1.55    1.38
   2  -8  -3    1.26    1.27
   2  -8  -3    1.79    1.58
  -2  -8   3    1.37    1.02
  -2  -8   3    0.52    0.89
  -2  -8   3    3.62    1.59
   2   8  -2    1.77    1.28
  -2   8   2    2.58    1.63
  -2   8   2    3.28    1.88
   2   8  -2    0.93    0.96
  -2   8   2    2.19    1.02
   2  -8  -2    0.56    1.13
  -2  -8   2    2.25    1.04
  -2  -8   2    3.05    1.31
  -2  -8   2    7.06    2.29
  -2  -8   2    2.99    1.48
   2  -8  -2    1.23    1.13
  -2   8   1   16.95    3.56
  -2   8   1   30.70    4.88
   2   8  -1   16.23    2.77
   2   8  -1   21.80    3.72
  -2   8   1   20.86    2.79
  -2  -8   1   24.19    3.24
  -2  -8   1   20.64    3.65
   2  -8  -1   17.84    3.15
  -2  -8   1   24.11    3.74
   2  -8  -1   24.15    4.20
  -2  -8   1   23.14    4.04
   2   8   0  144.01    7.37
   2   8   0  139.83    7.64
  -2   8   0  146.51    8.21
  -2   8   0  126.76    7.53
  -2   8   0  134.01    7.36
  -2   8   0  144.14    6.38
  -2  -8   0  138.81    7.54
   2  -8   0  138.43    7.43
  -2  -8   0  141.28    7.28
   2  -8   0  136.30    7.17
  -2  -8   0  144.57    6.86
   2   8   1   44.40    4.33
  -2   8  -1   51.23    4.67
   2   8   1   50.46    4.24
  -2   8  -1   53.57    4.42
  -2   8  -1   49.11    3.85
   2  -8   1   53.05    4.54
   2  -8   1   47.33    4.09
  -2  -8  -1   56.16    4.09
  -2  -8  -1   52.60    4.61
  -2  -8  -1   52.85    3.92
  -2  -8  -1   47.77    4.28
  -2   8  -2   11.10    2.80
   2   8   2    7.77    2.48
   2   8   2    9.38    2.18
   2   8   2   10.02    2.28
  -2   8  -2   11.53    2.27
  -2   8  -2   15.86    3.88
  -2   8  -2   13.02    2.77
  -2  -8  -2   15.27    2.96
   2  -8   2   16.83    3.14
  -2  -8  -2   11.68    2.65
  -2  -8  -2   12.65    2.31
  -2  -8  -2   13.57    2.69
   2  -8   2   11.06    2.72
   2   8   3    0.64    0.95
  -2   8  -3   -0.85    0.57
   2   8   3    0.24    0.84
  -2   8  -3    0.11    0.69
   2   8   3    0.32    1.01
  -2   8  -3    0.46    0.98
  -2   8  -3    0.64    1.07
   2  -8   3    0.61    1.05
   2  -8   3    0.22    0.87
  -2  -8  -3   -0.30    0.63
  -2  -8  -3    0.86    0.86
  -2  -8  -3    0.67    0.99
  -2   8  -4  104.70    6.58
  -2   8  -4  108.08    5.99
   2   8   4  102.97    5.80
   2   8   4  100.06    6.82
  -2  -8  -4  111.76    6.88
  -2  -8  -4  112.63    6.65
  -2  -8  -4   89.20    7.20
   2  -8   4   99.10    6.38
   2  -8   4   98.09    5.31
  -2  -8  -4  112.04    5.26
  -2   8  -5   21.97    4.55
  -2   8  -5   14.07    3.11
  -2   8  -5   14.49    2.68
   2   8   5   20.33    2.87
   2   8   5   15.87    3.79
  -2  -8  -5   17.01    3.44
  -2  -8  -5   17.16    2.50
  -2  -8  -5   16.55    3.54
   2  -8   5   18.86    2.87
   2  -8   5   12.77    2.85
  -2   8  -6   20.21    3.22
   2   8   6   19.63    1.99
  -2   8  -6   24.81    6.04
  -2   8  -6   11.49    2.51
  -2  -8  -6   19.61    3.92
  -2  -8  -6   18.99    2.63
  -2  -8  -6   11.41    2.71
  -2   8  -7    5.76    1.88
   2   8   7    1.71    2.32
  -2   8  -7   10.64    3.36
  -2   8  -7    4.47    1.77
   2  -8   7    2.85    1.73
  -2  -8  -7    2.53    1.63
  -2  -8  -7    3.92    1.32
  -2  -8  -7   -0.01    0.83
  -2   8  -8   -0.87    0.41
  -2   8  -8    0.56    0.94
   2   8   8   -0.51    1.54
  -2   8  -8    1.91    1.68
  -2  -8  -8    0.76    1.26
   2  -8   8    0.67    1.25
  -2  -8  -8   -1.07    0.59
  -2  -8  -8   -0.09    0.66
  -2   8  -9    8.84    3.05
  -2   8  -9   13.32    2.55
  -2   8  -9    6.38    2.29
   2   8   9    8.39    3.08
   2  -8   9   11.77    3.01
  -2  -8  -9   10.93    3.14
  -2  -8  -9    9.01    2.84
  -2  -8  -9    9.97    1.79
   2   8  10    0.62    1.33
  -2   8 -10    0.29    1.34
  -2   8 -10   -0.90    0.58
  -2   8 -10   -0.61    0.61
   2  -8  10    0.16    1.01
  -2  -8 -10    0.15    1.27
  -2  -8 -10   -0.51    0.93
  -2   8 -11    9.10    2.85
  -2   8 -11   11.21    2.43
   2   8  11   11.58    3.46
  -2   8 -11   12.83    3.76
  -2  -8 -11   13.27    4.06
  -2  -8 -11   11.50    3.61
   2  -8  11   12.19    3.48
  -2   8 -12    1.43    1.58
  -2   8 -12    2.49    1.42
   2   8  12   -0.18    1.32
  -2   8 -12    3.36    2.22
  -2  -8 -12    1.27    1.72
  -2  -8 -12    1.69    1.80
   2  -8  12   -0.84    0.91
   2   9 -11    1.53    2.04
   2   9 -11    2.00    1.94
  -2   9  11    2.55    1.79
   2   9 -11    3.34    2.15
   2  -9 -11   -0.26    1.26
   2  -9 -11    1.85    1.72
   2  -9 -11   -0.44    1.42
  -2  -9  11    5.86    2.58
  -2   9  10   12.11    5.35
   2   9 -10   19.03    3.84
   2   9 -10   20.06    3.95
   2   9 -10   11.92    3.75
   2  -9 -10   18.21    3.39
   2  -9 -10   22.28    4.54
   2  -9 -10   11.97    3.43
   2  -9 -10   10.92    3.20
  -2  -9  10   14.41    3.68
   2   9  -9    1.81    1.54
   2   9  -9    0.54    1.13
  -2   9   9    0.49    1.37
   2   9  -9   -0.42    1.06
  -2   9   9   -0.36    1.14
   2  -9  -9   -0.55    1.15
   2  -9  -9    0.33    1.43
  -2  -9   9    0.49    1.20
   2  -9  -9   -0.39    1.14
   2   9  -8   14.96    3.56
   2   9  -8   17.79    4.56
   2   9  -8   25.45    4.42
  -2   9   8   19.98    3.95
  -2   9   8   12.85    5.05
  -2  -9   8   18.07    3.39
   2  -9  -8   17.82    3.89
  -2  -9   8   14.95    3.80
   2  -9  -8   14.41    3.68
   2  -9  -8   18.05    3.99
  -2   9   7   13.26    3.53
   2   9  -7   20.69    3.74
   2   9  -7   20.06    4.63
  -2   9   7   19.77    3.57
   2   9  -7   19.68    4.34
   2  -9  -7   15.53    3.55
  -2  -9   7   16.23    3.36
   2  -9  -7   15.86    3.74
   2  -9  -7   17.92    3.92
  -2   9   6   19.46    3.63
  -2   9   6   21.69    4.53
   2   9  -6   23.95    4.50
   2   9  -6   21.08    4.02
   2   9  -6   15.85    3.18
   2  -9  -6   19.91    3.95
  -2  -9   6   19.14    3.78
   2  -9  -6   26.48    4.58
   2  -9  -6   18.96    4.21
   2   9  -5    0.06    0.92
   2   9  -5    0.57    1.18
  -2   9   5   -1.02    0.77
   2   9  -5    1.95    1.42
  -2  -9   5    1.00    1.17
   2  -9  -5   -0.24    1.03
   2  -9  -5    1.67    1.52
  -2  -9   5    1.15    1.51
  -2   9   4    2.73    2.04
   2   9  -4    0.84    1.01
   2   9  -4    1.37    1.28
   2  -9  -4    3.56    2.00
  -2  -9   4    3.56    1.86
  -2  -9   4    4.39    1.73
  -2  -9   4    3.69    1.02
   2  -9  -4    1.93    1.53
   2   9  -3   12.32    3.28
   2   9  -3   11.96    2.68
  -2   9   3    6.83    2.22
  -2   9   3   12.28    1.95
  -2  -9   3    8.74    2.23
  -2  -9   3   12.12    2.77
   2  -9  -3   12.33    3.28
   2  -9  -3    8.26    2.18
  -2  -9   3   12.54    2.08
  -2   9   2   19.89    2.80
  -2   9   2   16.97    3.75
   2   9  -2   12.35    2.59
   2   9  -2   12.32    2.61
  -2   9   2   20.97    3.47
  -2  -9   2   14.89    3.07
  -2  -9   2   27.44    4.61
   2  -9  -2   19.58    3.76
   2  -9  -2   13.01    2.81
  -2  -9   2   22.37    3.04
  -2  -9   2   15.02    3.03
  -2   9   1   19.36    3.69
   2   9  -1   17.73    3.38
   2   9  -1   18.61    3.46
  -2   9   1   16.88    3.06
  -2   9   1   22.85    3.23
   2  -9  -1   16.44    2.92
  -2  -9   1   24.08    4.28
  -2  -9   1   19.53    3.72
  -2  -9   1   16.57    3.27
  -2  -9   1   20.86    2.90
   2  -9  -1   24.79    4.63
   2   9   0    1.77    1.33
  -2   9   0    0.90    1.10
   2   9   0    2.23    1.74
  -2   9   0    2.20    1.61
  -2   9   0    2.69    1.85
  -2  -9   0    3.27    1.48
  -2  -9   0    1.17    1.23
   2  -9   0    1.17    1.25
  -2  -9   0    6.04    2.32
  -2  -9   0    3.47    1.48
   2   9   1  109.48    6.60
  -2   9  -1  108.22    6.86
  -2   9  -1  112.67    6.26
   2   9   1  117.15    6.86
  -2   9  -1  109.49    7.46
  -2   9  -1  117.62    7.95
  -2  -9  -1  113.37    6.26
  -2  -9  -1  113.51    6.19
  -2  -9  -1   86.78    7.80
   2  -9   1  111.92    6.61
  -2  -9  -1   98.52    6.54
   2   9   2    1.99    1.50
   2   9   2    2.75    1.71
  -2   9  -2    0.87    1.14
  -2   9  -2    1.41    1.19
  -2   9  -2    1.05    1.48
  -2   9  -2    0.18    1.17
  -2  -9  -2    0.17    0.83
   2  -9   2    0.67    1.02
  -2  -9  -2    0.97    1.27
  -2  -9  -2    1.37    1.29
  -2   9  -3   37.85    6.15
  -2   9  -3   26.60    4.29
   2   9   3   32.99    4.68
   2   9   3   31.48    4.16
  -2   9  -3   34.56    5.08
  -2  -9  -3   30.50    3.01
  -2  -9  -3   33.40    4.70
   2  -9   3   26.99    3.69
  -2  -9  -3   34.69    5.18
   2   9   4   16.09    2.86
  -2   9  -4   13.56    3.59
  -2   9  -4   16.34    3.32
   2   9   4   19.42    3.22
  -2  -9  -4   18.39    2.78
  -2  -9  -4   14.73    3.52
   2  -9   4   15.35    2.63
  -2  -9  -4   11.84    2.69
   2   9   5   22.10    3.23
   2   9   5   14.51    2.92
  -2   9  -5   24.09    4.72
  -2   9  -5   24.85    5.01
  -2  -9  -5   21.75    3.88
  -2  -9  -5   14.28    3.04
  -2  -9  -5   20.38    4.25
  -2  -9  -5   22.30    3.00
   2  -9   5   15.61    3.09
   2  -9   5   15.85    2.65
  -2   9  -6    1.68    1.52
   2   9   6    6.28    2.32
  -2   9  -6    5.41    1.92
   2   9   6    8.99    1.87
  -2   9  -6    3.53    1.85
   2  -9   6    6.64    2.23
  -2  -9  -6    7.55    3.00
  -2  -9  -6    5.06    1.49
  -2  -9  -6    3.52    1.80
  -2  -9  -6    4.81    2.41
  -2   9  -7   12.83    3.89
  -2   9  -7   15.13    3.25
   2   9   7    8.32    3.22
  -2   9  -7    9.82    3.22
   2  -9   7    9.56    2.51
  -2  -9  -7   10.06    1.91
  -2  -9  -7   11.96    2.89
  -2  -9  -7   12.17    2.95
  -2   9  -8    0.83    1.21
  -2   9  -8    1.36    1.58
   2   9   8    1.97    1.98
  -2   9  -8   -0.08    1.15
   2  -9   8   -0.85    0.73
  -2  -9  -8    2.66    1.87
  -2  -9  -8    1.57    1.01
  -2  -9  -8    2.44    2.05
   2   9   9   -0.10    1.12
  -2   9  -9   -0.47    0.92
  -2   9  -9   -0.33    0.68
  -2   9  -9    1.08    1.71
  -2  -9  -9   -0.90    0.70
  -2  -9  -9   -0.59    1.40
   2  -9   9   -0.96    0.77
  -2   9 -10   -0.49    0.82
  -2   9 -10    0.70    1.06
   2   9  10   -0.46    1.13
  -2   9 -10    0.88    1.25
  -2  -9 -10    1.12    1.35
  -2  -9 -10   -0.37    1.03
   2  -9  10    2.24    1.99
  -2   9 -11    2.74    2.26
  -2   9 -11    3.73    2.65
  -2   9 -11    1.55    1.45
   2   9  11   -1.23    1.29
  -2  -9 -11    2.13    1.94
   2  -9  11    0.12    2.99
  -2  -9 -11    1.04    1.78
  -2  10  10    1.54    1.55
   2  10 -10    0.41    1.33
   2  10 -10   -0.12    1.22
   2  10 -10    0.21    1.45
   2 -10 -10    3.46    2.82
   2 -10 -10    3.25    2.31
  -2 -10  10   -0.62    1.17
   2 -10 -10    0.18    1.65
   2  10  -9    4.65    2.65
   2  10  -9    6.49    2.54
   2  10  -9    4.77    2.02
  -2  10   9    9.50    2.99
   2 -10  -9    7.76    3.22
   2 -10  -9    5.22    2.42
   2 -10  -9    1.90    1.90
  -2 -10   9    7.92    2.81
   2  10  -8   -0.02    1.25
   2  10  -8    1.50    1.96
  -2  10   8   -0.22    1.35
   2  10  -8   -0.18    0.98
  -2  10   8    1.38    1.86
   2 -10  -8   -0.96    0.83
   2 -10  -8    1.09    1.57
  -2 -10   8   -0.88    0.65
   2 -10  -8   -0.90    1.10
  -2 -10   8    1.90    1.83
   2  10  -7    0.12    1.04
  -2  10   7    2.27    2.05
   2  10  -7   -0.02    0.90
   2  10  -7   -0.61    0.69
  -2  10   7    1.27    1.64
   2 -10  -7   -0.19    1.00
  -2 -10   7    1.62    1.53
   2 -10  -7    0.08    1.20
   2 -10  -7    1.89    1.83
  -2 -10   7   -0.56    0.83
  -2  10   6   -0.71    1.17
   2  10  -6   -0.36    0.85
   2  10  -6    2.37    2.21
  -2  10   6    3.99    3.69
  -2 -10   6   -0.60    0.68
   2 -10  -6   -0.28    1.01
   2 -10  -6   -0.24    1.06
   2 -10  -6    0.24    1.19
  -2 -10   6   -0.31    0.92
   2  10  -5   27.04    5.34
  -2  10   5   22.88    4.46
   2  10  -5   21.42    4.08
  -2  10   5   24.75    4.40
   2 -10  -5   20.76    3.92
   2 -10  -5   21.93    4.29
   2 -10  -5   20.68    4.48
  -2 -10   5   19.72    4.00
  -2 -10   5   23.05    4.66
  -2  10   4    4.99    2.34
   2  10  -4    3.50    2.11
  -2  10   4    6.01    2.23
   2  10  -4    8.26    2.75
  -2 -10   4    5.86    2.20
  -2 -10   4    0.96    1.25
   2 -10  -4    4.61    2.09
   2 -10  -4   11.02    2.98
  -2 -10   4    7.64    1.45
  -2  10   3   33.64    6.05
  -2  10   3   33.79    2.87
   2  10  -3   33.05    4.58
  -2  10   3   30.30    4.78
   2 -10  -3   33.62    5.47
  -2 -10   3   36.08    2.89
  -2 -10   3   37.59    4.84
   2 -10  -3   35.03    5.59
  -2 -10   3   32.96    4.66
  -2 -10   3   36.98    5.36
   2  10  -2    8.45    2.60
  -2  10   2    4.09    1.62
  -2  10   2    4.79    2.23
   2  10  -2    2.25    1.60
  -2  10   2    1.82    1.74
  -2 -10   2    5.08    2.08
   2 -10  -2    2.66    1.56
   2 -10  -2    4.15    2.26
  -2 -10   2    4.88    2.08
  -2 -10   2    7.16    2.50
  -2 -10   2    5.31    1.63
  -2  10   1    1.39    1.16
  -2  10   1    0.22    1.33
  -2  10   1   -0.41    0.70
   2  10  -1    0.52    1.17
   2  10  -1    1.18    1.40
   2 -10  -1    0.62    1.23
  -2 -10   1    0.30    1.02
  -2 -10   1    0.11    0.76
  -2 -10   1   -0.81    0.63
   2 -10  -1    1.10    1.19
  -2 -10   1   -1.01    0.43
  -2  10   0   44.62    6.22
   2  10   0   43.51    5.64
   2  10   0   48.26    4.75
   2  10   0   40.52    6.24
  -2  10   0   43.89    3.93
  -2  10   0   49.20    9.00
   2 -10   0   37.37    7.78
  -2 -10   0   44.92    4.55
   2 -10   0   39.25    5.38
  -2 -10   0   48.43    4.05
  -2 -10   0   40.69    4.00
  -2 -10   0   41.84    6.18
   2  10   1    3.11    1.76
  -2  10  -1    1.72    1.56
  -2  10  -1    5.18    1.97
   2  10   1    4.93    2.10
  -2  10  -1    7.95    2.32
   2 -10   1    6.43    2.32
  -2 -10  -1    4.98    2.04
  -2 -10  -1    5.88    1.90
  -2 -10  -1    3.66    1.93
  -2  10  -2    6.02    2.14
  -2  10  -2    8.21    2.29
   2  10   2    8.26    2.27
  -2  10  -2    9.66    2.65
  -2  10  -2    7.61    2.77
   2  10   2    7.59    2.36
  -2 -10  -2    8.73    2.49
   2 -10   2   11.19    2.51
  -2 -10  -2    8.53    2.68
  -2 -10  -2    3.83    1.66
  -2  10  -3   10.07    2.45
   2  10   3    8.94    2.73
  -2  10  -3   14.97    3.20
  -2  10  -3   12.28    3.08
   2  10   3   17.27    3.22
  -2  10  -3    9.34    2.87
  -2 -10  -3   14.19    3.30
   2 -10   3    9.93    2.56
   2 -10   3   16.89    3.23
  -2 -10  -3   18.17    2.98
  -2  10  -4   46.22    4.54
   2  10   4   46.78    4.37
   2  10   4   48.04    4.15
   2  10   4   42.45    6.81
  -2  10  -4   43.24    6.13
  -2  10  -4   41.22    6.54
  -2  10  -4   31.60    5.30
  -2 -10  -4   46.97    6.88
   2 -10   4   34.54    5.00
  -2 -10  -4   49.52    3.80
   2 -10   4   41.65    3.93
  -2 -10  -4   42.82    5.23
  -2 -10  -4   37.42    5.52
   2  10   5   14.27    3.24
  -2  10  -5   11.71    3.47
   2  10   5   12.14    2.48
  -2  10  -5    7.92    2.62
  -2  10  -5   20.22    4.10
  -2  10  -5   12.87    2.90
   2 -10   5   15.75    3.57
  -2 -10  -5   11.10    3.12
  -2 -10  -5   11.65    3.02
  -2 -10  -5   12.28    3.27
  -2 -10  -5   15.71    2.51
   2 -10   5   15.84    3.01
  -2  10  -6   16.07    3.98
  -2  10  -6   16.60    3.91
   2  10   6   15.27    2.77
  -2  10  -6   17.93    3.41
   2  10   6   20.40    4.94
  -2  10  -6   12.81    4.71
  -2 -10  -6   15.61    3.31
  -2 -10  -6   16.77    2.54
   2 -10   6   12.29    3.08
  -2 -10  -6   23.11    4.89
  -2 -10  -6   14.11    3.66
  -2  10  -7   10.84    3.46
   2  10   7   11.35    3.04
  -2  10  -7   12.01    3.77
  -2  10  -7   13.54    2.98
  -2 -10  -7   12.59    2.14
  -2 -10  -7   13.02    4.00
  -2 -10  -7   13.05    3.09
   2 -10   7   14.07    3.61
  -2 -10  -7   17.12    4.17
  -2  10  -8    0.69    1.80
   2  10   8    1.98    2.12
  -2  10  -8    0.38    1.19
  -2  10  -8    0.37    1.23
   2 -10   8    0.60    1.21
  -2 -10  -8    1.63    1.77
  -2 -10  -8    0.24    1.14
  -2 -10  -8   -0.92    0.79
  -2  10  -9    1.62    1.41
   2  10   9   -0.54    1.55
  -2  10  -9    1.66    2.30
  -2  10  -9    1.55    1.84
  -2 -10  -9    0.01    1.12
  -2 -10  -9   -0.09    1.41
   2 -10   9    3.09    2.25
  -2  10 -10    0.92    2.14
  -2  10 -10   -0.09    0.96
  -2  10 -10   -0.66    0.93
  -2 -10 -10    0.61    1.34
  -2 -10 -10    0.86    1.11
  -2  11   8    0.26    1.70
   2  11  -8    0.12    1.48
  -2 -11   8   -0.34    0.94
   2 -11  -8    1.33    1.78
   2 -11  -8    2.89    2.40
   2 -11  -8   -0.16    1.52
   2  11  -7   12.33    3.28
   2  11  -7    8.83    2.77
  -2  11   7   14.71    3.25
  -2 -11   7   11.53    3.24
   2 -11  -7   11.97    3.13
   2 -11  -7    5.49    2.37
   2 -11  -7    8.12    2.97
   2  11  -6    0.04    1.07
  -2  11   6    0.12    1.46
  -2  11   6    0.55    1.36
   2  11  -6   -0.96    0.81
   2 -11  -6    2.74    1.80
   2 -11  -6    0.34    1.21
   2 -11  -6   -0.33    0.81
  -2 -11   6   -0.16    1.09
   2  11  -5    0.13    1.12
  -2  11   5    0.42    1.48
  -2  11   5    1.57    1.85
   2  11  -5    0.40    1.52
   2 -11  -5   -0.37    0.82
   2 -11  -5   -0.84    1.11
  -2 -11   5   -0.48    0.81
  -2 -11   5    0.38    1.33
   2 -11  -5    1.75    1.72
   2  11  -4    0.42    1.46
  -2  11   4    0.50    1.50
   2  11  -4    2.62    1.81
  -2 -11   4    4.54    2.27
   2 -11  -4    0.72    1.40
  -2 -11   4   -0.92    0.63
  -2 -11   4    1.05    0.95
   2 -11  -4    2.05    1.77
   2 -11  -4    1.21    1.54
  -2  11   3    8.81    2.04
   2  11  -3    8.96    2.82
   2  11  -3    7.11    2.73
  -2  11   3    3.85    2.52
  -2 -11   3   13.45    2.55
  -2 -11   3    8.46    2.78
  -2 -11   3    8.98    2.70
   2 -11  -3    9.50    2.88
   2 -11  -3    8.89    2.77
   2 -11  -3    5.17    2.79
  -2 -11   3    6.34    2.48
  -2  11   2   -0.39    0.87
  -2  11   2    1.32    1.72
   2  11  -2   -0.87    0.91
   2  11  -2    1.88    1.69
  -2 -11   2    0.38    1.29
  -2 -11   2    1.48    1.69
  -2 -11   2    2.06    1.44
   2 -11  -2   -0.46    0.97
   2 -11  -2    0.44    1.59
  -2 -11   2    1.13    1.25
  -2  11   1   44.62    4.03
  -2  11   1   31.28    5.73
  -2  11   1   40.56    6.75
   2  11  -1   30.66    4.85
   2  11  -1   46.07    6.82
  -2 -11   1   39.16    3.62
  -2 -11   1   33.87    4.96
  -2 -11   1   32.06    4.85
  -2 -11   1   28.39    4.56
   2 -11  -1   36.49    5.55
   2 -11  -1   34.15    5.20
  -2  11   0    3.79    1.76
  -2  11   0    1.43    1.82
   2  11   0    6.28    2.72
   2  11   0    2.19    2.09
  -2  11   0    4.20    1.81
  -2 -11   0    2.25    1.91
  -2 -11   0    2.27    1.45
  -2 -11   0    7.97    2.70
  -2 -11   0    4.88    2.02
   2 -11   0    5.57    2.28
   2 -11   0    4.49    2.16
  -2  11  -1   15.52    3.80
   2  11   1   18.07    3.96
  -2  11  -1   15.96    3.98
   2  11   1   16.65    3.99
   2  11   1   13.80    3.36
  -2  11  -1   15.08    3.15
  -2 -11  -1   16.24    3.06
  -2 -11  -1   11.46    3.15
   2 -11   1   17.01    3.71
  -2 -11  -1   12.37    2.75
  -2 -11  -1   10.20    2.48
   2 -11   1   15.46    3.74
  -2  11  -2    2.10    1.92
   2  11   2    1.43    1.74
  -2  11  -2    0.59    1.38
   2  11   2    1.88    1.76
   2  11   2    0.43    1.43
  -2  11  -2    2.23    1.62
  -2  11  -2    3.61    2.10
  -2 -11  -2    0.94    1.39
   2 -11   2    0.47    1.18
   2 -11   2    1.30    1.42
  -2 -11  -2    3.47    1.59
  -2 -11  -2    0.42    1.35
  -2 -11  -2    0.53    1.27
   2  11   3    0.42    1.21
   2  11   3    1.69    2.29
  -2  11  -3    1.39    2.14
  -2  11  -3   -0.57    0.69
  -2  11  -3    1.95    1.76
  -2  11  -3    2.64    1.67
  -2 -11  -3    0.34    1.34
   2 -11   3   -0.51    0.88
  -2 -11  -3    0.89    1.51
  -2 -11  -3    0.57    1.08
   2 -11   3    2.60    1.23
   2  11   4    8.40    3.63
  -2  11  -4    5.38    2.43
  -2  11  -4    6.68    2.36
  -2  11  -4    6.37    2.44
   2  11   4    8.11    2.48
   2  11   4    9.08    2.52
   2 -11   4    8.59    2.57
  -2 -11  -4    4.90    2.07
  -2 -11  -4    9.31    2.42
   2 -11   4    8.20    1.97
  -2 -11  -4    4.53    2.40
  -2 -11  -4    3.49    2.01
   2 -11   4    6.47    2.14
  -2  11  -5    2.40    2.49
   2  11   5    2.15    1.52
  -2  11  -5    1.86    1.63
   2  11   5    2.57    1.98
  -2  11  -5    0.75    1.57
  -2  11  -5    1.08    1.35
   2 -11   5    5.59    2.62
   2 -11   5    1.85    1.21
  -2 -11  -5    0.30    1.18
  -2 -11  -5   -0.42    1.11
  -2 -11  -5    1.74    1.37
   2 -11   5    1.64    1.75
  -2 -11  -5   -0.66    0.87
  -2  11  -6    5.20    2.81
  -2  11  -6   -0.28    1.22
  -2  11  -6    0.30    1.57
   2  11   6    2.95    1.72
   2  11   6    2.97    2.04
  -2 -11  -6    4.14    1.58
   2 -11   6    0.20    1.23
  -2 -11  -6    4.32    2.48
  -2 -11  -6    0.34    1.21
  -2 -11  -6    1.76    1.68
  -2  11  -7    0.70    1.55
  -2  11  -7    2.26    2.35
   2  11   7    0.83    1.21
  -2  11  -7    2.27    1.87
   2  11   7    3.13    3.77
   2 -11   7    0.71    1.51
  -2 -11  -7    1.55    1.92
  -2 -11  -7    1.84    1.70
  -2  11  -8   -0.74    0.91
  -2  11  -8    0.20    1.23
  -2  11  -8   -0.84    0.81
  -2 -11  -8   -0.59    1.11
  -2 -11  -8    2.69    3.00
  -2  12   6    4.61    2.53
   2  12  -6    0.91    1.80
   2  12  -6    3.15    2.24
   2 -12  -6    6.21    2.62
  -2 -12   6    3.39    2.17
   2 -12  -6    2.70    2.14
   2  12  -5    2.46    1.96
  -2  12   5    0.13    1.54
   2  12  -5    2.76    2.26
   2 -12  -5    0.24    1.40
   2 -12  -5    0.56    1.28
  -2 -12   5    0.38    1.46
   2 -12  -5    3.02    2.37
  -2 -12   5    5.06    2.58
  -2  12   4    0.42    2.94
   2  12  -4    0.69    1.67
  -2  12   4   -0.32    1.58
   2  12  -4    2.34    2.17
   2 -12  -4    1.90    1.69
  -2 -12   4   -0.81    0.94
   2 -12  -4   -0.09    1.26
  -2 -12   4    0.34    0.89
  -2 -12   4    2.51    2.09
   2 -12  -4   -0.05    0.94
   2  12  -3    7.71    2.69
  -2  12   3    2.48    2.01
  -2  12   3    6.68    3.03
  -2  12   3    7.03    1.95
   2  12  -3    7.36    2.90
  -2 -12   3   16.69    3.78
   2 -12  -3    8.57    2.96
  -2 -12   3   10.71    2.31
   2 -12  -3    3.93    2.17
  -2 -12   3   11.17    3.46
  -2 -12   3   12.50    3.47
   2 -12  -3    3.04    1.95
   2  12  -2    0.94    1.35
  -2  12   2    0.85    1.21
   2  12  -2   -0.52    1.08
  -2  12   2    0.67    1.68
  -2  12   2    2.35    2.48
   2  12  -2   -0.93    0.80
  -2 -12   2    0.25    1.46
  -2 -12   2   -0.28    0.88
   2 -12  -2   -0.92    0.84
   2 -12  -2    0.36    1.14
  -2 -12   2    0.40    1.15
  -2 -12   2    0.66    1.04
   2 -12  -2   -0.21    0.99
  -2  12   1   20.99    3.85
  -2  12   1   10.77    3.01
   2  12  -1   15.22    4.79
   2  12  -1   12.94    3.72
   2  12  -1   12.15    3.82
  -2  12   1   10.01    3.60
   2 -12  -1   14.27    3.15
  -2 -12   1   15.65    3.94
  -2 -12   1   13.63    2.70
  -2 -12   1   13.82    4.09
   2 -12  -1   10.99    3.12
  -2 -12   1   15.42    3.85
   2 -12  -1    4.73    2.50
  -2  12   0   -0.35    2.04
  -2  12   0    1.31    1.88
   2  12   0   -0.58    0.87
  -2  12   0    0.47    1.25
   2  12   0    4.73    2.59
   2  12   0    0.43    1.65
  -2 -12   0   -0.76    1.09
   2 -12   0    0.13    1.08
  -2 -12   0    0.24    1.17
  -2 -12   0    1.56    1.76
   2 -12   0    0.69    1.63
   2 -12   0    0.25    1.18
   2  12   1   14.36    3.44
  -2  12  -1   13.12    4.11
   2  12   1   10.88    3.67
  -2  12  -1   13.12    3.62
  -2  12  -1   10.50    2.89
  -2 -12  -1   16.87    4.14
  -2 -12  -1   17.55    4.24
   2 -12   1   22.32    4.95
  -2 -12  -1   13.04    3.06
  -2 -12  -1   16.24    3.57
   2 -12   1   14.80    3.64
   2 -12   1   12.14    3.39
   2  12   2   -0.36    0.84
  -2  12  -2   -0.94    0.66
   2  12   2    0.27    1.24
   2  12   2    1.51    1.71
  -2  12  -2   -0.22    1.06
  -2  12  -2    0.99    2.18
  -2 -12  -2   -0.03    1.04
  -2 -12  -2    1.15    1.49
  -2 -12  -2   -0.46    1.07
   2 -12   2    1.21    1.41
  -2 -12  -2    0.01    1.39
   2 -12   2    1.01    1.27
   2 -12   2   -0.53    0.82
  -2  12  -3   13.76    3.35
   2  12   3    7.40    3.11
  -2  12  -3    6.52    2.76
   2  12   3    7.11    2.55
  -2  12  -3    8.52    3.09
  -2  12  -3   14.86    3.72
   2  12   3   15.47    3.51
  -2 -12  -3   13.95    3.84
   2 -12   3    9.67    2.73
   2 -12   3   15.94    3.11
  -2 -12  -3    7.64    2.76
  -2 -12  -3    9.45    2.84
  -2 -12  -3   10.71    2.56
   2 -12   3    9.25    2.96
  -2  12  -4    0.42    1.55
  -2  12  -4   -0.70    1.17
   2  12   4    2.36    1.87
   2  12   4    2.30    2.02
  -2  12  -4    0.15    1.49
  -2  12  -4    2.59    2.12
  -2 -12  -4    2.57    2.30
  -2 -12  -4    1.77    2.13
   2 -12   4    0.83    1.48
   2 -12   4   -0.94    0.68
   2 -12   4   -0.11    1.09
  -2 -12  -4   -0.69    0.78
  -2  12  -5   12.58    4.40
   2  12   5   10.59    2.81
  -2  12  -5   16.19    4.36
  -2  12  -5    9.38    2.95
  -2 -12  -5   18.34    3.84
  -2 -12  -5   19.77    3.15
   2 -12   5   18.11    3.08
  -2 -12  -5   10.86    3.37
   2 -12   5   11.82    3.10
  -2  12  -6   -1.14    0.95
  -2  12  -6   -0.90    0.84
  -2  12  -6   -0.63    1.06
   2  12   6   -0.10    1.25
  -2 -12  -6   -1.25    1.21
  -2 -12  -6   -0.38    1.12
  -2 -12  -6   -0.74    0.71
  -2  13   4    0.37    1.86
   2  13  -4    3.76    2.99
   2 -13  -4    0.86    1.75
   2 -13  -4   -1.06    0.90
  -2 -13   4    1.72    1.23
  -2  13   3    2.52    1.55
   2  13  -3   -0.09    1.14
   2  13  -3    2.29    2.47
  -2  13   3    0.24    1.96
   2 -13  -3    0.40    1.32
  -2 -13   3    2.28    2.23
  -2 -13   3    0.81    1.13
   2 -13  -3    2.71    3.89
  -2  13   2    4.16    3.58
  -2  13   2    2.44    1.67
   2  13  -2    8.56    3.34
   2  13  -2    8.32    3.58
  -2 -13   2    6.46    2.09
  -2 -13   2    1.20    1.43
   2 -13  -2    7.09    2.89
  -2 -13   2    5.68    2.55
   2 -13  -2    5.93    2.74
  -2  13   1    3.87    1.91
  -2  13   1    0.67    2.25
   2  13  -1    8.86    3.47
   2  13  -1    3.27    4.36
  -2 -13   1    1.35    1.41
   2 -13  -1    1.73    1.94
  -2 -13   1    5.90    2.60
  -2 -13   1    8.76    3.29
   2 -13  -1    4.86    2.30
  -2  13   0   -0.13    1.46
   2  13   0    0.22    1.42
  -2  13   0   -0.75    0.99
  -2  13   0   -1.35    1.04
   2  13   0   -0.37    1.71
  -2 -13   0    0.17    1.28
  -2 -13   0   -1.38    0.81
  -2 -13   0   -0.56    0.85
   2 -13   0    0.19    1.16
   2 -13   0    0.79    1.41
  -2  13  -1    0.41    1.33
   2  13   1    2.20    1.98
   2  13   1    0.94    2.11
  -2  13  -1    1.92    2.17
  -2  13  -1   -0.49    1.28
   2 -13   1    0.99    1.78
  -2 -13  -1   -0.61    1.05
  -2 -13  -1    0.40    1.42
   2 -13   1    0.06    1.28
  -2 -13  -1    1.50    1.74
  -2  13  -2   -0.10    1.34
   2  13   2    0.60    1.74
  -2  13  -2   -0.21    1.16
  -2 -13  -2   -0.43    1.18
   2 -13   2   -0.39    1.05
   2 -13   2    1.25    1.42
  -2 -13  -2    0.79    1.58
  -2 -13  -2   -1.77    1.11
  -2  13  -3    9.39    3.57
  -2  13  -3    9.70    3.22
   2  13   3    5.76    2.76
   2 -13   3    7.90    2.71
  -2 -13  -3    2.82    2.17
   2 -13   3    6.33    2.42
  -2 -13  -3    0.90    1.51
  -2 -13  -3    7.73    2.47
   2  13   4    1.43    1.70
  -2  13  -4    5.24    2.62
   2  13   4    2.77    2.45
  -2  13  -4    4.77    2.72
   2 -13   4    1.44    1.69
  -2 -13  -4    4.64    2.00
  -2 -13  -4    1.18    1.63
  -2 -13  -4    2.78    2.06
   2 -13   4    4.06    1.75
   3   0 -14    1.52    1.77
   3   0 -14   -0.21    0.77
   3   0 -14   -0.44    0.84
   3   0 -14   -0.03    1.73
   3   0 -14   -0.62    0.63
   3   0 -13    0.92    1.55
   3   0 -13   -0.39    0.89
   3   0 -13    0.13    0.75
   3   0 -13   -1.06    0.85
   3   0 -13    1.00    1.02
   3   0 -12    3.77    1.36
   3   0 -12    4.76    2.08
   3   0 -12    3.30    2.09
   3   0 -12    5.72    1.77
   3   0 -11   -0.26    0.98
   3   0 -11    0.81    0.87
   3   0 -11   -0.31    0.74
   3   0 -11    0.10    0.63
   3   0 -11    0.34    0.82
   3   0 -10    9.40    2.16
   3   0 -10    9.06    1.65
   3   0 -10    8.02    2.79
   3   0 -10   12.68    2.41
   3   0 -10   14.57    3.79
   3   0  -9    1.36    1.31
   3   0  -9   -0.61    0.38
   3   0  -9    0.34    0.81
   3   0  -9   -0.33    0.81
   3   0  -8    1.32    0.88
   3   0  -8    1.47    1.50
   3   0  -8    2.22    0.80
  -3   0   8   -0.13    0.71
   3   0  -7   -0.31    0.70
  -3   0   7   -0.40    0.46
   3   0  -7    0.36    0.47
   3   0  -7    0.95    0.87
   3   0  -6  139.89    5.77
  -3   0   6  139.92    5.47
   3   0  -6  145.77    7.05
   3   0  -6  142.63    3.79
  -3   0   5   -0.27    0.67
   3   0  -5   -0.30    0.51
  -3   0   5    0.57    0.65
   3   0  -5    1.77    1.16
  -3   0   4  706.10   13.37
  -3   0   3    0.34    0.53
   3   0  -3    0.06    0.61
   3   0  -3   -0.35    0.43
  -3   0   3   -0.27    0.52
  -3   0   2   40.71    2.89
   3   0  -2   38.17    2.90
   3   0  -2   39.50    2.53
  -3   0   2   40.18    2.39
  -3   0   1    0.53    0.59
  -3   0   1    0.23    0.33
   3   0  -1   -0.16    0.53
   3   0  -1    0.39    0.81
  -3   0   1    0.41    0.78
  -3   0   0   38.99    2.76
  -3   0   0   34.53    2.83
   3   0   0   36.63    2.52
  -3   0   0   42.51    1.90
  -3   0  -1   -0.08    0.49
  -3   0  -1   -0.28    0.52
   3   0   1   -0.04    0.43
   3   0   1    0.02    0.68
  -3   0  -3   -0.20    0.47
   3   0   3   -0.13    0.46
  -3   0  -3    0.39    0.57
  -3   0  -3   -0.01    0.49
  -3   0  -4    3.03    0.86
  -3   0  -4    2.96    1.01
  -3   0  -4    3.11    0.99
   3   0   4    3.30    1.02
  -3   0  -5    0.01    0.50
   3   0   5    0.34    0.62
  -3   0  -5   -0.17    0.57
   3   0   6   75.59    4.11
  -3   0  -6   82.71    4.64
  -3   0  -6   86.43    4.12
   3   0   7   -0.47    0.35
  -3   0  -7    0.44    0.49
  -3   0  -7    0.79    0.82
  -3   0  -7   -0.10    0.51
  -3   0  -8    9.54    2.42
   3   0   8    3.99    1.36
  -3   0  -8    8.24    1.37
  -3   0  -8    4.51    1.39
  -3   0  -9   -0.26    0.60
  -3   0  -9    0.17    0.56
   3   0   9    0.53    0.81
  -3   0  -9    0.22    0.70
  -3   0 -10   44.48    2.76
  -3   0 -10   40.20    3.38
  -3   0 -10   42.00    4.08
  -3   0 -10   47.30    3.84
  -3   0 -10   46.23    4.31
  -3   0 -11   -0.12    0.59
  -3   0 -11   -0.35    0.82
  -3   0 -11   -0.46    0.60
  -3   0 -11    0.65    1.13
  -3   0 -12    6.46    2.12
  -3   0 -12    6.91    2.05
  -3   0 -12    7.12    1.51
  -3   0 -12    8.14    2.15
  -3   0 -13   -0.50    0.55
  -3   0 -13   -0.51    0.92
  -3   0 -13    0.19    1.11
  -3   0 -13   -0.83    0.70
  -3   0 -13    0.42    0.93
  -3   0 -14   13.09    3.34
  -3   0 -14   10.78    3.25
  -3   0 -14   11.50    3.05
   3   1 -14   12.17    3.70
   3   1 -14   22.68    3.27
   3   1 -14   18.71    3.11
   3   1 -14   26.39    4.98
   3   1 -14   20.55    4.33
   3  -1 -14   17.39    3.99
   3  -1 -14   21.40    3.89
   3  -1 -14   23.37    5.37
   3  -1 -14   17.14    2.87
   3  -1 -14   17.68    3.42
   3   1 -13   -0.02    0.70
   3   1 -13    0.48    0.92
   3   1 -13    0.20    1.46
   3   1 -13    2.74    1.83
   3  -1 -13    0.17    1.02
   3  -1 -13    0.53    1.55
   3  -1 -13    1.32    1.33
   3  -1 -13    0.23    0.69
   3  -1 -13    1.25    1.14
   3   1 -12    5.89    2.48
   3   1 -12    4.66    2.05
   3   1 -12    4.16    1.48
   3   1 -12    2.11    1.21
   3   1 -12    2.02    1.88
   3  -1 -12    1.36    1.12
   3  -1 -12    1.38    1.14
   3  -1 -12    2.71    1.25
   3  -1 -12    1.01    1.56
   3  -1 -12    7.14    2.81
   3   1 -11   -0.51    1.03
   3   1 -11    0.56    0.77
   3   1 -11    2.42    1.46
   3   1 -11   -0.32    1.04
   3   1 -11    0.72    0.86
   3  -1 -11    1.74    1.09
   3  -1 -11    1.86    1.29
   3  -1 -11   -0.17    0.93
   3  -1 -11    0.61    1.29
   3  -1 -11    0.18    0.75
   3   1 -10   18.46    3.58
   3   1 -10   25.30    2.40
   3   1 -10   16.86    3.04
   3   1 -10   19.74    2.00
   3  -1 -10   20.38    2.66
   3  -1 -10   16.67    3.53
   3  -1 -10   23.78    3.66
   3  -1 -10   19.70    3.02
   3  -1 -10   21.20    3.58
   3   1  -9   21.45    2.13
   3   1  -9   25.37    3.93
   3   1  -9   23.63    2.02
   3   1  -9   19.35    3.54
   3  -1  -9   19.36    1.89
   3  -1  -9   24.06    3.08
   3  -1  -9   16.22    3.04
  -3  -1   9   19.43    3.00
   3  -1  -9   20.03    3.73
   3   1  -8    3.11    1.44
   3   1  -8    0.38    0.49
   3   1  -8    2.54    1.76
   3  -1  -8    1.03    1.02
   3  -1  -8    0.57    0.59
   3  -1  -8    1.52    1.53
   3  -1  -8    0.91    0.73
  -3  -1   8    0.90    1.02
   3   1  -7   49.95    2.46
   3   1  -7   48.58    3.71
   3   1  -7   54.78    4.59
  -3   1   7   50.61    3.07
  -3   1   7   48.92    4.07
   3  -1  -7   49.61    2.53
   3  -1  -7   55.22    4.59
   3  -1  -7   47.90    3.10
  -3  -1   7   50.44    3.65
   3  -1  -7   62.71    4.81
  -3   1   6  902.29   16.32
   3   1  -6  892.62   20.41
   3   1  -6  915.73   18.57
  -3   1   6  906.17   20.08
   3  -1  -6  899.59   16.69
   3  -1  -6  935.16   20.71
  -3  -1   6  907.37   18.31
   3  -1  -6  939.18   20.57
  -3   1   5  101.46    5.41
  -3   1   5   97.35    3.77
   3   1  -5  100.47    5.52
   3   1  -5   89.84    5.48
   3  -1  -5   97.05    5.48
   3  -1  -5   94.78    3.85
  -3  -1   5   94.49    4.59
   3  -1  -5  105.94    5.61
   3   1  -4   37.14    3.19
  -3   1   4   35.21    3.09
   3   1  -4   35.95    2.71
  -3   1   4   37.36    2.17
   3  -1  -4   34.43    2.17
  -3  -1   4   34.36    2.56
   3  -1  -4   33.20    1.53
   3   1  -3   59.06    3.31
  -3   1   3   53.57    2.47
   3   1  -3   54.37    3.55
  -3   1   3   54.12    3.59
   3  -1  -3   57.64    3.76
  -3  -1   3   53.69    3.04
   3  -1  -3   51.61    2.65
   3   1  -2  132.07    4.97
  -3   1   2  135.43    4.15
   3   1  -2  138.69    5.34
  -3   1   2  128.40    5.39
  -3   1   2  132.46    3.17
  -3  -1   2  136.69    4.81
   3  -1  -2  133.56    5.58
  -3  -1   2  139.45    5.34
   3  -1  -2  140.01    4.58
   3  -1  -2  136.17    3.10
   3   1  -1   58.71    3.21
   3   1  -1   63.10    3.43
  -3   1   1   55.59    3.35
  -3   1   1   60.62    2.17
  -3   1   1   58.53    2.99
   3  -1  -1   56.88    2.10
  -3  -1   1   57.43    3.09
  -3  -1   1   62.64    3.26
   3  -1  -1   59.23    3.51
   3   1   0  237.24    5.70
  -3   1   0  242.66    5.48
   3   1   0  249.27    6.44
  -3   1   0  235.71    6.97
  -3  -1   0  236.84    7.04
   3  -1   0  243.51    5.55
  -3  -1   0  227.60    7.03
   3  -1   0  249.12    7.11
  -3   1  -1  142.54    4.41
   3   1   1  141.79    4.45
  -3   1  -1  156.43    5.35
   3   1   1  147.78    4.36
  -3  -1  -1  149.30    5.71
   3  -1   1  142.32    4.43
  -3  -1  -1  155.25    4.31
   3  -1   1  153.03    5.22
  -3   1  -2   50.85    2.77
   3   1   2   59.19    2.29
   3   1   2   56.41    2.88
  -3   1  -2   55.69    3.12
   3   1   2   54.82    2.36
  -3  -1  -2   53.47    2.20
   3  -1   2   52.84    2.93
  -3  -1  -2   54.86    2.79
  -3  -1  -2   54.72    2.30
   3  -1   2   49.77    2.78
   3   1   3   27.67    2.20
  -3   1  -3   28.71    2.31
  -3   1  -3   27.88    2.26
   3   1   3   26.73    1.67
  -3  -1  -3   25.53    1.52
   3  -1   3   24.74    2.13
  -3  -1  -3   26.22    1.60
  -3  -1  -3   26.68    2.08
   3  -1   3   28.71    1.97
   3   1   4  295.73    8.26
  -3   1  -4  313.82    8.72
   3   1   4  310.69    7.84
   3  -1   4  301.22    8.49
  -3  -1  -4  316.69    8.73
   3  -1   4  313.00    7.64
  -3  -1  -4  300.60    6.26
  -3  -1  -4  309.46    6.62
   3   1   5    2.21    0.83
  -3   1  -5    1.96    1.04
   3   1   5    2.12    1.09
  -3  -1  -5    1.41    0.94
   3  -1   5    0.21    0.71
  -3  -1  -5    2.09    0.73
   3  -1   5    1.46    0.83
  -3  -1  -5    1.20    0.86
   3   1   6   35.36    3.00
  -3   1  -6   40.50    3.31
   3   1   6   36.47    2.42
   3  -1   6   42.44    3.39
   3  -1   6   37.76    2.71
  -3  -1  -6   37.42    2.91
  -3  -1  -6   43.60    3.41
  -3  -1  -6   38.24    2.27
  -3   1  -7    8.88    1.75
   3   1   7   11.62    2.36
  -3   1  -7   10.36    2.30
   3   1   7   11.09    1.86
  -3  -1  -7   11.87    1.75
  -3  -1  -7   12.29    2.64
  -3  -1  -7    8.60    1.74
   3  -1   7    9.90    1.86
   3   1   8   88.39    5.19
  -3   1  -8   92.77    5.50
  -3   1  -8   87.57    4.31
  -3  -1  -8   96.13    4.11
   3  -1   8   93.98    4.78
  -3  -1  -8   94.82    4.30
  -3  -1  -8   94.97    5.60
  -3  -1  -8   90.51    4.98
   3   1   9    1.99    1.37
  -3   1  -9    1.77    0.92
  -3   1  -9    2.94    1.44
  -3   1  -9    1.82    1.34
  -3  -1  -9    0.04    0.73
  -3  -1  -9    2.70    1.25
   3  -1   9    5.25    1.52
  -3  -1  -9    4.98    1.88
  -3  -1  -9    0.88    0.90
  -3   1 -10    0.14    0.80
  -3   1 -10    0.43    0.99
  -3   1 -10    0.56    0.71
  -3  -1 -10   -0.24    0.61
  -3  -1 -10   -0.17    0.58
  -3  -1 -10    0.21    0.65
  -3  -1 -10    0.22    0.92
  -3   1 -11    0.16    0.94
  -3   1 -11   -0.11    0.60
  -3   1 -11    1.96    1.60
  -3  -1 -11    1.24    1.10
  -3  -1 -11    0.74    1.17
  -3  -1 -11    1.09    1.10
  -3  -1 -11   -0.59    0.64
  -3  -1 -11    0.79    0.77
  -3   1 -12   42.55    6.29
  -3   1 -12   42.98    4.37
  -3   1 -12   43.49    5.40
  -3   1 -12   42.83    3.52
  -3  -1 -12   44.92    4.52
  -3  -1 -12   48.35    4.20
  -3  -1 -12   51.54    4.16
  -3  -1 -12   46.23    3.39
  -3  -1 -12   42.03    6.05
  -3   1 -13    2.17    1.94
  -3   1 -13   -0.54    0.67
  -3   1 -13    4.10    2.10
  -3  -1 -13    0.30    0.94
  -3  -1 -13    0.62    1.26
  -3  -1 -13    1.25    0.95
  -3  -1 -13    1.01    1.22
  -3   1 -14    1.25    1.48
  -3   1 -14    0.40    1.38
  -3   1 -14    1.82    1.59
  -3  -1 -14   -0.43    0.73
  -3  -1 -14   -0.07    1.19
  -3  -1 -14    0.95    1.39
  -3  -1 -14    0.73    1.26
  -3  -1 -14    0.66    1.08
   3   2 -14    0.72    1.64
   3   2 -14    3.17    1.55
   3   2 -14    0.22    1.16
   3   2 -14    2.40    1.11
   3   2 -14    6.67    3.09
   3  -2 -14    2.94    1.71
   3  -2 -14    2.53    1.52
   3  -2 -14    1.72    1.91
   3  -2 -14    4.84    2.27
   3  -2 -14    0.41    1.47
   3   2 -13    7.23    1.98
   3   2 -13    4.51    2.24
   3   2 -13    8.83    3.22
   3   2 -13    4.82    2.76
   3  -2 -13    2.95    1.46
   3  -2 -13    4.21    2.29
   3  -2 -13    4.14    1.79
   3  -2 -13    5.44    2.89
   3   2 -12    1.37    2.07
   3   2 -12    0.86    0.71
   3   2 -12   -0.22    0.86
   3   2 -12    2.36    1.30
   3  -2 -12    0.25    1.22
   3  -2 -12   -0.98    0.63
   3  -2 -12    0.58    0.93
   3  -2 -12    0.32    0.85
   3  -2 -12   -0.60    0.46
   3   2 -11   20.11    2.81
   3   2 -11   14.47    2.42
   3   2 -11   17.44    3.37
   3  -2 -11    8.68    2.82
   3  -2 -11   16.35    2.81
   3  -2 -11   16.11    3.49
   3  -2 -11   20.23    3.85
   3  -2 -11   15.47    2.55
   3   2 -10    1.25    0.84
   3   2 -10    0.84    1.60
   3   2 -10    1.29    0.75
   3   2 -10   -0.13    0.72
   3  -2 -10    0.70    1.17
   3  -2 -10    0.27    0.73
   3  -2 -10    0.25    0.69
   3  -2 -10    0.31    0.87
   3  -2 -10    1.00    1.19
   3   2  -9   -0.39    0.58
   3   2  -9   -0.49    0.39
   3   2  -9    0.60    1.11
   3  -2  -9   -0.21    0.88
  -3  -2   9    1.11    0.98
   3  -2  -9    0.94    0.80
   3  -2  -9   -0.14    0.60
   3  -2  -9    0.49    1.12
   3   2  -8    2.34    1.43
   3   2  -8    1.95    1.26
   3   2  -8    1.48    0.81
  -3   2   8    1.69    1.27
   3  -2  -8    1.07    0.79
   3  -2  -8    3.15    1.08
  -3  -2   8    1.56    1.26
   3  -2  -8    2.81    1.66
   3  -2  -8    2.17    1.41
   3   2  -7   29.30    2.06
   3   2  -7   30.04    4.37
   3   2  -7   35.80    4.53
  -3   2   7   30.74    4.17
  -3  -2   7   29.24    2.06
   3  -2  -7   26.65    2.04
   3  -2  -7   29.63    3.78
   3  -2  -7   30.55    4.07
  -3  -2   7   30.78    3.09
  -3   2   6   20.93    1.60
   3   2  -6   21.93    1.64
   3   2  -6   21.40    2.83
   3   2  -6   24.04    3.68
  -3   2   6   21.85    3.34
  -3  -2   6   27.73    3.74
   3  -2  -6   21.88    1.73
  -3  -2   6   21.70    1.63
   3  -2  -6   17.52    3.16
   3  -2  -6   25.29    3.97
   3   2  -5   28.78    1.77
   3   2  -5   31.36    4.23
  -3   2   5   26.15    1.64
  -3   2   5   30.24    3.72
   3   2  -5   24.48    3.17
   3  -2  -5   30.06    3.76
  -3  -2   5   26.71    2.65
  -3  -2   5   27.61    2.22
   3  -2  -5   26.47    1.79
   3   2  -4   73.35    4.23
   3   2  -4   71.85    2.72
  -3   2   4   70.38    2.45
   3   2  -4   58.63    4.14
  -3   2   4   62.52    4.19
   3  -2  -4   68.03    5.39
  -3  -2   4   67.73    2.51
  -3  -2   4   66.88    3.90
   3  -2  -4   64.02    2.68
   3  -2  -4   64.29    4.23
  -3   2   3   86.91    4.73
  -3   2   3   84.69    2.70
   3   2  -3   92.96    4.52
   3  -2  -3   88.06    3.19
  -3  -2   3   91.03    2.88
   3  -2  -3   87.40    4.82
  -3  -2   3   88.14    4.27
   3   2  -2   13.19    1.75
  -3   2   2   16.72    2.64
  -3   2   2   16.83    1.42
  -3   2   2   16.04    1.38
   3   2  -2   19.65    2.68
   3  -2  -2   16.29    2.40
  -3  -2   2   17.78    1.38
  -3  -2   2   23.83    2.95
   3  -2  -2   16.50    2.40
   3  -2  -2   17.20    2.02
  -3   2   1   78.92    3.04
   3   2  -1   75.67    3.66
  -3   2   1   73.78    4.10
   3   2  -1   70.12    3.80
   3   2  -1   73.19    2.81
   3  -2  -1   77.96    3.72
   3  -2  -1   72.55    2.89
  -3  -2   1   71.37    3.68
   3  -2  -1   73.59    4.10
   3   2   0  268.79    6.83
   3   2   0  285.36    6.66
   3   2   0  270.58    6.93
  -3   2   0  281.41    8.29
   3   2   0  290.46    8.31
  -3   2   0  293.22    6.82
   3  -2   0  280.20    8.24
  -3  -2   0  282.50    6.55
   3  -2   0  272.29    6.55
  -3  -2   0  289.92    7.99
   3  -2   0  280.64    6.99
  -3   2  -1  167.52    5.25
   3   2   1  163.15    5.16
  -3   2  -1  175.64    6.28
   3   2   1  174.62    4.64
   3   2   1  167.99    6.35
   3   2   1  161.99    5.03
   3  -2   1  163.92    6.01
  -3  -2  -1  172.71    5.17
  -3  -2  -1  184.71    5.22
   3  -2   1  168.95    4.63
  -3  -2  -1  172.58    6.24
   3  -2   1  175.41    5.27
   3   2   2  225.83    4.69
  -3   2  -2  210.11    7.01
   3   2   2  209.80    6.42
  -3   2  -2  226.00    6.53
   3   2   2  218.65    5.97
   3  -2   2  217.74    4.70
  -3  -2  -2  223.24    6.37
  -3  -2  -2  218.70    7.47
   3  -2   2  225.51    6.51
  -3  -2  -2  224.80    5.91
   3   2   3    0.87    0.64
   3   2   3    0.93    0.62
  -3   2  -3    1.49    1.00
   3  -2   3    1.25    0.80
  -3  -2  -3    3.22    1.44
  -3  -2  -3    1.39    0.70
   3   2   4  145.25    4.99
   3   2   4  149.42    5.87
  -3   2  -4  154.82    5.89
   3  -2   4  150.97    5.91
  -3  -2  -4  142.05    4.80
  -3  -2  -4  149.74    5.65
   3  -2   4  146.61    4.69
   3   2   5   70.86    3.60
  -3   2  -5   69.15    4.08
   3   2   5   64.86    4.04
   3  -2   5   73.95    4.28
  -3  -2  -5   65.88    3.33
   3  -2   5   67.99    3.27
   3   2   6   24.18    3.24
   3   2   6   24.68    2.24
  -3   2  -6   29.43    3.81
   3  -2   6   25.89    2.13
   3  -2   6   25.93    3.31
  -3  -2  -6   21.58    2.01
  -3  -2  -6   27.33    2.64
   3   2   7   46.30    3.23
  -3   2  -7   37.37    3.42
   3   2   7   41.40    3.55
  -3  -2  -7   40.00    3.45
  -3  -2  -7   42.34    3.70
  -3  -2  -7   41.82    3.39
   3  -2   7   41.81    3.60
   3  -2   7   44.64    2.90
   3   2   8    0.51    0.80
  -3   2  -8    0.25    0.81
   3   2   8    0.12    0.75
  -3   2  -8    0.10    0.65
   3  -2   8    3.89    1.60
   3  -2   8    0.59    0.79
  -3  -2  -8    1.50    0.77
  -3  -2  -8    1.03    0.92
  -3  -2  -8    0.81    0.81
  -3  -2  -8    0.35    0.89
  -3   2  -9    0.33    0.90
  -3   2  -9    0.73    1.01
   3  -2   9    2.77    1.44
  -3  -2  -9    0.58    0.73
  -3  -2  -9    0.26    0.74
  -3  -2  -9   -0.24    0.62
   3  -2   9    0.30    0.72
  -3  -2  -9    0.92    1.18
  -3   2 -10   27.78    4.38
  -3   2 -10   26.49    4.26
   3  -2  10   25.94    3.39
  -3  -2 -10   25.91    2.36
  -3  -2 -10   31.32    4.41
  -3  -2 -10   25.00    2.54
  -3  -2 -10   22.61    3.50
  -3   2 -11   11.89    3.39
  -3   2 -11   11.61    2.64
  -3  -2 -11   11.95    2.94
  -3  -2 -11    6.74    2.59
  -3  -2 -11    8.89    2.03
  -3   2 -12    2.64    1.62
  -3   2 -12    1.69    1.61
  -3  -2 -12    2.20    1.74
  -3  -2 -12    4.81    2.07
  -3  -2 -12    0.33    0.96
  -3  -2 -12    2.28    1.33
  -3   2 -13   18.95    4.01
  -3   2 -13   14.54    3.82
  -3   2 -13   15.76    3.86
  -3  -2 -13   15.22    4.18
  -3  -2 -13   18.16    3.01
  -3  -2 -13   15.60    3.44
  -3  -2 -13   15.62    3.91
  -3  -2 -13   15.06    2.66
  -3   2 -14   -0.14    1.12
  -3   2 -14    2.14    1.99
  -3   2 -14   -0.39    0.87
  -3  -2 -14    0.79    1.27
  -3  -2 -14    0.77    1.27
  -3  -2 -14    2.09    1.49
  -3  -2 -14    2.80    1.60
  -3  -2 -14    1.81    1.90
   3   3 -14    4.29    2.65
   3   3 -14    0.39    1.53
   3   3 -14   -0.28    1.57
   3   3 -14    1.46    1.33
   3  -3 -14    5.96    2.32
   3  -3 -14    2.46    2.04
   3  -3 -14    3.51    1.54
   3  -3 -14    2.36    2.17
   3  -3 -14    2.62    1.52
   3   3 -13    1.01    1.27
   3   3 -13    1.75    2.06
   3   3 -13    1.66    1.86
   3   3 -13    0.54    0.98
   3  -3 -13    0.70    1.09
   3  -3 -13    0.08    0.82
   3  -3 -13    1.54    2.02
   3  -3 -13    1.33    1.56
   3  -3 -13    0.24    1.15
   3   3 -12   20.26    3.11
   3   3 -12   18.94    3.77
   3   3 -12   20.65    4.93
   3  -3 -12   17.58    2.73
   3  -3 -12   20.32    3.14
   3  -3 -12   22.53    4.98
   3  -3 -12   17.18    4.10
   3  -3 -12   19.63    4.10
   3   3 -11   -0.32    0.61
   3   3 -11   -1.53    0.61
   3  -3 -11   -0.02    0.61
   3  -3 -11    0.90    1.30
   3  -3 -11   -0.06    0.75
   3  -3 -11    2.63    1.95
   3   3 -10    0.90    0.86
   3   3 -10    1.03    1.43
   3   3 -10    1.29    1.30
   3  -3 -10    2.85    1.05
   3  -3 -10    2.26    1.86
   3  -3 -10    1.41    1.53
  -3  -3  10    1.66    1.58
   3  -3 -10   -0.19    0.90
   3  -3 -10    1.34    0.89
   3   3  -9   -0.10    1.10
  -3   3   9    1.23    1.30
   3   3  -9    3.02    1.85
   3   3  -9    0.05    0.60
   3  -3  -9    0.60    0.69
   3  -3  -9    1.42    1.58
  -3  -3   9   -0.37    0.71
   3  -3  -9    0.89    1.44
  -3  -3   9    2.32    1.39
   3   3  -8    4.53    1.69
   3   3  -8    2.06    1.42
  -3   3   8    5.89    1.81
  -3  -3   8    3.21    1.15
   3  -3  -8    5.81    1.10
   3  -3  -8    5.08    2.07
  -3  -3   8    4.20    1.53
   3  -3  -8    6.18    2.14
   3   3  -7   15.88    3.36
  -3   3   7   15.10    3.05
   3   3  -7   16.14    2.71
   3   3  -7   18.46    2.32
  -3  -3   7   17.96    2.30
   3  -3  -7   12.20    2.75
   3  -3  -7   15.23    3.08
  -3  -3   7   21.38    3.77
   3   3  -6   46.91    4.26
   3   3  -6   50.77    4.07
   3   3  -6   50.93    2.90
  -3   3   6   43.87    3.86
   3  -3  -6   53.36    4.43
   3  -3  -6   42.55    3.98
  -3  -3   6   54.66    4.11
  -3  -3   6   55.05    2.87
   3   3  -5   77.62    3.50
  -3   3   5   79.91    5.00
   3   3  -5   79.38    4.85
   3   3  -5   74.81    5.10
  -3  -3   5   78.67    3.32
   3  -3  -5   73.27    4.99
  -3  -3   5   80.55    4.83
   3  -3  -5   76.57    4.97
   3  -3  -5   77.34    3.75
   3   3  -4   10.68    0.90
   3   3  -4    7.72    2.09
   3   3  -4   11.98    1.79
  -3   3   4   10.36    2.40
   3   3  -4    9.43    1.80
   3  -3  -4   10.11    2.34
  -3  -3   4   13.07    1.73
   3  -3  -4   12.58    1.83
  -3  -3   4   12.18    2.35
   3  -3  -4   12.42    2.73
  -3   3   3   50.91    3.78
   3   3  -3   51.92    2.11
   3   3  -3   55.64    3.75
  -3   3   3   53.53    3.91
  -3  -3   3   53.33    2.69
   3  -3  -3   55.84    2.92
   3  -3  -3   43.48    3.44
  -3  -3   3   53.87    3.61
  -3   3   2   52.48    2.92
  -3   3   2   47.31    3.49
  -3   3   2   45.66    3.59
   3   3  -2   52.23    3.67
   3   3  -2   52.90    2.38
   3  -3  -2   52.44    3.80
  -3  -3   2   56.11    2.84
  -3  -3   2   58.63    3.59
   3  -3  -2   52.04    2.80
  -3   3   1    0.81    0.67
   3   3  -1   -0.31    0.59
   3   3  -1    0.36    0.46
  -3   3   1   -0.83    0.50
  -3   3   1   -0.48    0.32
   3   3  -1    0.64    0.73
  -3  -3   1   -0.08    0.50
  -3  -3   1   -0.12    0.36
   3  -3  -1    0.07    0.67
   3  -3  -1   -0.19    0.39
   3  -3  -1    0.66    1.03
  -3   3   0   21.61    2.00
   3   3   0   19.40    1.95
  -3   3   0   26.89    3.47
  -3   3   0   22.43    1.99
   3   3   0   24.62    2.46
   3   3   0   20.76    1.79
   3  -3   0   21.92    1.92
   3  -3   0   22.09    3.01
  -3  -3   0   19.82    1.72
  -3  -3   0   23.77    2.07
  -3  -3   0   22.64    2.26
   3  -3   0   22.32    2.01
   3   3   1  267.75    6.36
  -3   3  -1  260.70    6.85
   3   3   1  267.54    7.52
  -3   3  -1  254.04    8.47
   3   3   1  269.93    7.35
  -3   3  -1  264.91    7.49
  -3  -3  -1  267.96    7.11
   3  -3   1  264.23    7.35
   3  -3   1  278.21    6.84
  -3  -3  -1  277.33    7.41
  -3  -3  -1  281.55    8.24
   3  -3   1  262.06    8.33
   3   3   2  293.11    8.16
   3   3   2  291.04    8.00
   3   3   2  289.97    9.08
  -3   3  -2  279.30    8.39
  -3   3  -2  268.82    8.90
   3   3   2  295.90    5.93
   3  -3   2  290.19    6.52
   3  -3   2  301.35    8.14
  -3  -3  -2  301.19    7.83
  -3  -3  -2  309.13    9.05
   3   3   3   17.18    3.13
  -3   3  -3    8.58    1.66
  -3   3  -3   11.29    2.16
   3   3   3   11.18    1.90
  -3   3  -3   10.89    1.35
  -3  -3  -3    6.99    1.59
   3  -3   3    6.68    1.58
  -3  -3  -3   10.13    1.89
  -3  -3  -3    9.69    1.81
   3  -3   3    9.90    0.95
  -3   3  -4  154.75    6.33
   3   3   4  159.97    5.92
   3   3   4  159.22    6.43
  -3  -3  -4  154.22    6.73
  -3  -3  -4  154.85    6.20
  -3  -3  -4  164.72    6.11
   3  -3   4  159.52    6.36
   3   3   5    5.67    1.48
  -3   3  -5    5.22    1.59
   3   3   5    4.48    1.41
   3  -3   5    4.97    1.18
   3  -3   5    3.01    0.96
  -3  -3  -5    3.91    1.28
  -3  -3  -5    2.93    1.16
  -3   3  -6   30.26    2.99
   3   3   6   33.09    2.92
   3   3   6   34.27    3.23
  -3   3  -6   36.31    4.54
   3  -3   6   31.13    3.09
  -3  -3  -6   33.95    2.79
   3  -3   6   32.94    2.25
  -3  -3  -6   29.93    3.69
   3   3   7   57.30    3.99
  -3   3  -7   61.17    4.44
   3   3   7   53.92    4.31
  -3   3  -7   54.38    4.53
   3  -3   7   57.51    4.34
   3  -3   7   54.46    3.10
  -3  -3  -7   59.37    4.28
  -3  -3  -7   53.72    3.59
  -3   3  -8    8.46    2.24
   3   3   8    5.63    1.71
  -3   3  -8    7.21    2.20
  -3  -3  -8    9.89    2.12
   3  -3   8    7.95    2.58
  -3  -3  -8    2.76    1.44
   3  -3   8   10.01    1.72
  -3   3  -9   17.35    3.10
   3   3   9   13.06    2.97
  -3   3  -9   11.53    2.62
   3  -3   9   11.68    2.46
  -3  -3  -9   12.42    2.44
   3  -3   9   13.43    2.09
  -3  -3  -9   12.55    2.37
  -3  -3  -9   16.80    3.59
  -3   3 -10   16.89    3.18
  -3   3 -10   16.58    3.51
   3  -3  10   20.08    2.87
  -3  -3 -10   13.94    2.94
   3  -3  10   16.43    3.42
  -3  -3 -10   22.16    3.35
  -3  -3 -10   14.41    3.44
  -3   3 -11   -0.36    0.76
  -3   3 -11    0.09    0.97
  -3  -3 -11    1.52    1.50
  -3  -3 -11    0.14    0.87
  -3   3 -12    0.44    1.15
  -3   3 -12    0.97    1.29
  -3  -3 -12    3.80    1.68
  -3  -3 -12    2.60    1.69
  -3  -3 -12    0.85    1.10
  -3  -3 -12    6.10    2.23
  -3   3 -13    7.17    2.58
  -3   3 -13    1.95    1.65
  -3  -3 -13    7.97    2.72
  -3  -3 -13    8.31    2.33
  -3  -3 -13    5.40    2.19
  -3  -3 -13    2.27    1.48
  -3   3 -14    7.06    2.99
  -3   3 -14    2.12    1.82
  -3   3 -14    3.96    2.29
  -3  -3 -14    1.59    1.50
  -3  -3 -14    3.54    1.64
  -3  -3 -14    2.80    2.35
  -3  -3 -14    4.48    2.22
   3   4 -14   15.84    3.89
   3   4 -14   16.95    4.06
   3   4 -14   19.67    3.42
   3   4 -14   19.87    4.88
   3  -4 -14   16.57    3.27
   3  -4 -14   13.70    3.74
   3  -4 -14   24.91    5.13
   3  -4 -14   17.98    4.42
   3   4 -13    0.40    1.69
   3   4 -13    2.17    1.64
   3   4 -13    0.48    1.05
   3  -4 -13    1.99    1.48
   3  -4 -13    0.33    1.32
   3  -4 -13   -0.34    0.96
   3  -4 -13    1.78    1.29
   3   4 -12   18.11    4.93
   3   4 -12   14.32    2.90
   3   4 -12    8.91    2.72
   3  -4 -12   13.09    2.72
   3  -4 -12   17.28    4.22
   3  -4 -12   15.50    3.31
   3  -4 -12   18.17    4.19
   3   4 -11    0.32    1.25
   3   4 -11   -0.38    0.55
   3   4 -11    0.04    1.01
   3  -4 -11   -0.40    0.62
   3  -4 -11    0.15    1.10
   3  -4 -11   -0.64    0.87
  -3  -4  11    0.34    1.09
   3  -4 -11    1.61    1.63
  -3   4  10   15.68    3.45
   3   4 -10   22.91    6.28
   3   4 -10   13.30    2.43
   3   4 -10   15.41    4.16
  -3  -4  10   13.96    2.44
   3  -4 -10   10.68    2.90
   3  -4 -10   14.16    3.47
   3  -4 -10   19.44    3.68
   3   4  -9  117.54    5.57
   3   4  -9  114.48    7.36
   3   4  -9  121.62    8.21
  -3   4   9  125.97    7.19
   3  -4  -9  119.47    7.42
   3  -4  -9  129.29    7.85
  -3  -4   9  128.60    7.57
  -3  -4   9  125.70    5.56
   3   4  -8   22.68    3.00
   3   4  -8   17.15    3.24
   3   4  -8   28.60    4.58
  -3   4   8   27.84    4.03
   3  -4  -8   18.63    3.76
   3  -4  -8   17.97    3.31
  -3  -4   8   21.87    3.43
  -3  -4   8   26.12    2.39
   3   4  -7    9.96    2.51
   3   4  -7    3.85    1.57
  -3   4   7    7.59    2.07
   3   4  -7    7.99    1.70
   3  -4  -7    9.35    2.65
  -3  -4   7    9.04    1.81
   3  -4  -7    5.58    1.86
  -3  -4   7    9.07    2.59
   3   4  -6    7.39    2.09
  -3   4   6    5.83    1.96
   3  -4  -6    7.18    2.32
   3  -4  -6    9.50    1.94
  -3  -4   6    5.39    1.60
  -3  -4   6   10.63    1.79
   3  -4  -6    5.42    1.81
   3   4  -5    8.44    2.14
  -3   4   5    6.93    2.15
   3   4  -5    9.47    1.73
  -3   4   5   11.06    2.70
   3  -4  -5    6.42    1.53
  -3  -4   5    6.60    1.64
   3  -4  -5    8.40    2.10
  -3  -4   5    8.29    1.56
   3  -4  -5   11.01    2.80
   3   4  -4    0.48    0.58
   3   4  -4    0.25    0.64
  -3   4   4    0.00    0.76
  -3   4   4    0.47    0.91
   3   4  -4   -0.12    0.49
  -3  -4   4    0.22    0.66
   3  -4  -4    0.39    0.58
   3  -4  -4   -0.45    0.74
  -3  -4   4    0.81    0.65
   3  -4  -4   -0.51    0.52
  -3   4   3   12.97    2.32
  -3   4   3    9.14    1.99
   3   4  -3    8.69    1.79
   3   4  -3    8.57    1.52
   3  -4  -3    9.06    2.31
   3  -4  -3   14.77    2.09
  -3  -4   3   14.14    2.05
  -3  -4   3   19.43    3.11
   3  -4  -3   12.20    2.60
   3   4  -2    1.04    0.84
   3   4  -2    1.80    1.04
  -3   4   2    2.59    0.63
   3   4  -2    2.06    0.77
  -3   4   2    2.80    1.18
  -3   4   2    5.43    1.97
  -3   4   2    2.62    1.00
   3  -4  -2    1.16    1.07
  -3  -4   2    3.41    0.81
   3  -4  -2    2.12    1.10
   3  -4  -2    4.38    1.32
  -3  -4   2    3.15    1.15
  -3  -4   2    3.70    1.40
  -3   4   1   41.96    3.28
  -3   4   1   42.42    3.63
   3   4  -1   49.88    3.65
   3   4  -1   42.81    2.55
   3   4  -1   45.41    3.20
   3  -4  -1   43.60    2.95
  -3  -4   1   43.06    3.05
   3  -4  -1   43.24    3.22
  -3  -4   1   44.44    2.51
  -3  -4   1   49.24    3.42
   3  -4  -1   52.25    3.91
   3   4   0   74.78    4.15
  -3   4   0   76.85    4.08
   3   4   0   71.76    4.35
  -3   4   0   76.21    4.09
  -3   4   0   70.33    4.61
   3   4   0   71.49    3.57
  -3  -4   0   78.00    4.06
  -3  -4   0   73.74    3.47
   3  -4   0   72.55    3.86
   3  -4   0   71.06    4.55
   3  -4   0   79.50    4.03
  -3  -4   0   77.66    4.21
   3   4   1  108.57    6.53
   3   4   1  107.94    4.98
  -3   4  -1  118.56    4.78
  -3   4  -1  103.60    5.62
   3   4   1  110.16    4.76
  -3   4  -1  110.34    5.03
  -3  -4  -1  120.27    5.34
   3  -4   1  112.39    4.97
   3  -4   1  117.55    4.66
  -3  -4  -1  112.41    5.58
  -3  -4  -1  114.92    4.98
   3   4   2   33.86    2.80
   3   4   2   32.81    3.17
  -3   4  -2   34.64    2.39
  -3   4  -2   39.49    3.55
   3   4   2   36.64    2.93
  -3   4  -2   37.61    3.04
  -3  -4  -2   38.57    2.89
   3  -4   2   40.80    2.49
  -3  -4  -2   44.82    3.25
   3  -4   2   38.86    2.96
  -3  -4  -2   41.16    2.99
  -3   4  -3    0.04    0.88
  -3   4  -3    0.13    0.64
   3   4   3    0.10    0.54
  -3   4  -3   -0.10    0.59
   3   4   3    0.04    0.61
  -3   4  -3    0.37    0.55
   3  -4   3    0.77    0.57
   3  -4   3    1.10    0.81
  -3  -4  -3    0.16    0.53
  -3  -4  -3    0.41    0.69
  -3  -4  -3    0.67    0.76
   3   4   4  244.46    8.29
  -3   4  -4  250.57    8.60
   3   4   4  240.22    8.67
  -3   4  -4  260.89    6.26
  -3   4  -4  253.28    8.90
  -3  -4  -4  253.04    8.14
   3  -4   4  248.54    5.72
   3  -4   4  247.21    8.51
  -3  -4  -4  258.34    8.68
  -3  -4  -4  245.10    8.57
   3   4   5   46.23    3.53
   3   4   5   47.14    3.84
  -3   4  -5   33.09    2.95
  -3   4  -5   44.07    3.63
  -3   4  -5   46.51    3.90
  -3  -4  -5   41.92    3.58
   3  -4   5   51.14    3.84
  -3  -4  -5   41.91    3.55
  -3  -4  -5   44.90    3.37
  -3   4  -6    0.52    0.93
   3   4   6    4.27    1.57
   3   4   6    4.15    1.43
  -3   4  -6    0.38    0.88
  -3  -4  -6    0.37    0.98
  -3  -4  -6    4.66    1.40
   3  -4   6    4.36    1.64
   3  -4   6    1.78    0.75
  -3  -4  -6    1.85    1.19
   3   4   7  148.83    6.95
  -3   4  -7  133.77    6.89
  -3   4  -7  126.61    7.29
  -3  -4  -7  140.92    6.42
   3  -4   7  138.42    7.01
  -3  -4  -7  124.76    6.78
   3  -4   7  143.03    4.88
   3   4   8   30.21    4.21
  -3   4  -8   26.85    4.32
  -3   4  -8   24.50    3.52
  -3  -4  -8   26.70    4.23
  -3  -4  -8   29.50    3.97
   3  -4   8   26.34    2.09
   3  -4   8   28.08    4.18
  -3   4  -9    1.81    1.23
  -3   4  -9    0.42    0.91
   3   4   9    1.99    1.50
  -3  -4  -9   -0.04    0.91
   3  -4   9    0.64    0.71
   3  -4   9   -1.07    0.56
  -3  -4  -9   -0.21    0.61
  -3   4 -10   14.77    3.00
  -3   4 -10   11.31    2.87
   3   4  10   19.64    3.57
   3  -4  10   14.29    2.20
  -3  -4 -10   13.25    2.87
  -3  -4 -10   18.05    3.24
  -3   4 -11   32.02    5.86
  -3   4 -11   19.03    3.39
  -3  -4 -11   23.88    3.66
  -3  -4 -11   28.68    5.31
   3  -4  11   21.77    3.83
  -3  -4 -11   26.44    3.97
  -3   4 -12    0.66    1.14
  -3   4 -12    1.60    1.63
  -3  -4 -12    0.07    1.07
  -3  -4 -12   -0.07    0.90
  -3  -4 -12    0.14    1.14
  -3  -4 -12    1.59    1.39
   3  -4  12    1.02    1.55
  -3   4 -13   -0.54    0.96
  -3   4 -13    0.26    1.30
  -3  -4 -13   -0.59    0.99
  -3  -4 -13    1.70    1.58
  -3  -4 -13    0.32    1.06
  -3  -4 -13    3.20    2.21
  -3   4 -14    1.49    2.12
  -3   4 -14   -0.14    0.93
  -3  -4 -14    0.32    1.19
  -3  -4 -14    0.76    1.59
  -3  -4 -14    0.28    1.35
   3   5 -13    1.05    1.30
   3   5 -13    4.08    1.96
   3   5 -13    3.17    2.60
   3   5 -13    3.17    2.19
   3  -5 -13    3.49    2.59
   3  -5 -13    1.29    1.51
   3  -5 -13    5.61    1.96
   3  -5 -13   -0.65    1.15
   3   5 -12    8.91    3.29
   3   5 -12    4.12    1.92
   3   5 -12    2.68    2.09
   3   5 -12    6.55    2.11
   3  -5 -12    6.79    2.56
   3  -5 -12   12.32    3.70
   3  -5 -12    4.55    2.21
   3  -5 -12   11.01    2.58
  -3  -5  12    7.41    2.65
   3   5 -11   -0.54    0.58
   3   5 -11   -0.48    1.00
   3   5 -11    0.18    0.80
   3   5 -11    0.00    1.37
   3  -5 -11   -1.36    0.56
   3  -5 -11    0.54    1.31
   3  -5 -11   -0.26    1.11
  -3  -5  11    1.53    1.31
   3   5 -10    2.54    1.48
   3   5 -10    0.92    1.03
   3   5 -10    0.76    1.27
   3   5 -10    0.69    1.85
  -3   5  10    0.79    1.32
  -3  -5  10    0.82    1.23
  -3  -5  10    3.62    1.61
   3  -5 -10   -0.28    1.08
   3  -5 -10    0.41    1.26
   3  -5 -10    0.14    1.00
   3   5  -9   32.83    5.20
  -3   5   9   25.69    4.10
   3   5  -9   28.12    3.68
   3   5  -9   22.19    3.47
  -3  -5   9   25.77    3.36
   3  -5  -9   29.09    4.87
   3  -5  -9   26.79    4.92
   3   5  -8    8.90    2.76
   3   5  -8    6.36    2.07
   3   5  -8    7.45    1.95
  -3   5   8    5.84    2.04
   3  -5  -8    8.08    1.98
  -3  -5   8    8.37    1.87
  -3  -5   8    1.53    1.38
   3  -5  -8    1.13    1.38
   3  -5  -8    3.58    1.94
   3   5  -7   83.92    5.05
  -3   5   7   96.12    6.85
   3   5  -7   94.50    5.06
  -3   5   7   93.25    5.92
   3   5  -7   99.83    6.60
   3  -5  -7   79.75    5.72
  -3  -5   7   86.26    6.04
   3  -5  -7   86.40    6.16
   3  -5  -7   87.81    5.18
  -3  -5   7   85.61    4.48
  -3   5   6   12.31    2.55
   3   5  -6   12.42    2.77
   3   5  -6   17.67    2.80
   3   5  -6   13.99    2.40
  -3  -5   6   17.40    2.48
   3  -5  -6   17.09    2.78
   3  -5  -6   15.64    3.22
   3   5  -5    6.53    1.70
   3   5  -5    8.21    1.78
   3   5  -5    8.30    2.31
  -3   5   5    5.92    1.95
  -3   5   5    5.57    2.19
  -3  -5   5    8.72    1.78
   3  -5  -5    6.89    1.65
   3  -5  -5    7.82    2.16
  -3  -5   5    1.74    1.11
   3  -5  -5    5.23    1.81
   3   5  -4   24.90    2.59
   3   5  -4   21.89    3.27
   3   5  -4   20.90    2.85
  -3   5   4   24.46    4.16
  -3   5   4   27.07    3.78
   3  -5  -4   26.42    3.80
   3  -5  -4   23.82    3.23
  -3  -5   4   25.81    3.84
   3  -5  -4   23.53    3.58
  -3  -5   4   25.26    2.39
   3   5  -3   -0.16    0.33
   3   5  -3    0.39    0.73
   3   5  -3    0.85    0.81
  -3   5   3    0.30    0.99
  -3   5   3    0.88    1.00
   3  -5  -3    1.51    0.94
   3  -5  -3    0.31    0.92
  -3  -5   3    0.30    0.59
  -3  -5   3   -0.55    0.36
   3  -5  -3    0.03    0.75
  -3   5   2  139.18    7.09
  -3   5   2  139.18    6.77
   3   5  -2  157.56    6.58
  -3   5   2  154.26    4.28
   3   5  -2  140.53    4.79
   3   5  -2  155.97    7.05
  -3   5   2  144.14    6.34
   3  -5  -2  153.34    6.78
   3  -5  -2  151.35    6.21
   3  -5  -2  142.77    6.98
  -3  -5   2  137.63    5.88
  -3  -5   2  144.49    6.55
  -3  -5   2  150.17    4.68
   3   5  -1   23.90    2.06
   3   5  -1   13.59    2.15
  -3   5   1   22.20    3.42
  -3   5   1   20.75    1.79
  -3   5   1   19.99    2.63
   3   5  -1   20.70    2.93
  -3   5   1   20.56    3.07
   3  -5  -1   24.69    3.76
  -3  -5   1   21.28    2.79
  -3  -5   1   18.11    2.70
   3  -5  -1   20.88    2.72
  -3  -5   1   19.87    1.81
   3  -5  -1   20.61    3.07
  -3  -5   1   19.19    2.68
  -3   5   0   78.13    4.64
   3   5   0   83.71    4.17
   3   5   0   77.46    4.79
  -3   5   0   85.30    4.67
   3   5   0   78.37    4.66
  -3   5   0   79.46    5.29
  -3   5   0   83.03    3.90
  -3  -5   0   85.51    4.61
  -3  -5   0   81.36    4.79
  -3  -5   0   84.79    4.04
  -3  -5   0   86.84    4.76
   3  -5   0   88.82    4.71
   3  -5   0   89.65    4.69
  -3   5  -1   90.42    4.57
  -3   5  -1   75.57    4.10
   3   5   1   88.07    4.53
  -3   5  -1   81.04    5.32
  -3   5  -1   88.32    4.94
   3   5   1   84.13    4.86
   3   5   1   84.23    5.04
  -3  -5  -1   85.35    4.30
  -3  -5  -1   83.56    4.57
   3  -5   1   81.23    4.56
  -3  -5  -1   82.29    4.57
   3  -5   1   83.12    4.28
  -3   5  -2  122.18    5.09
  -3   5  -2  127.13    5.72
   3   5   2  107.11    5.54
  -3   5  -2  117.47    6.54
   3   5   2  121.85    5.70
   3   5   2  120.22    6.00
  -3   5  -2  114.71    5.74
  -3  -5  -2  110.20    5.30
   3  -5   2  119.14    5.70
   3  -5   2  113.28    4.79
  -3  -5  -2  111.79    5.45
  -3  -5  -2  122.95    5.61
   3   5   3   16.67    2.63
  -3   5  -3   13.35    2.92
   3   5   3    9.57    2.21
  -3   5  -3   17.67    3.04
  -3   5  -3   13.40    2.65
  -3   5  -3   16.37    2.47
   3   5   3   11.43    1.54
   3   5   3   15.99    2.74
  -3  -5  -3   10.44    2.18
   3  -5   3   17.77    2.28
  -3  -5  -3   11.72    2.11
  -3  -5  -3    9.26    1.79
   3  -5   3   11.63    2.18
   3   5   4   14.89    2.50
   3   5   4   16.47    2.88
  -3   5  -4    8.90    1.92
  -3   5  -4   16.85    3.10
  -3   5  -4   13.50    2.24
  -3   5  -4   19.33    2.41
  -3  -5  -4   16.64    2.66
   3  -5   4   16.23    1.95
  -3  -5  -4   22.22    3.15
  -3  -5  -4   17.52    2.72
   3  -5   4   15.52    2.56
  -3   5  -5   47.79    4.11
  -3   5  -5   33.47    3.37
  -3   5  -5   39.76    2.47
   3   5   5   43.20    3.66
  -3  -5  -5   38.88    3.55
  -3  -5  -5   39.62    3.40
   3  -5   5   38.90    3.60
  -3  -5  -5   44.97    3.65
  -3   5  -6   -0.08    0.57
   3   5   6   -0.30    0.75
  -3   5  -6   -0.12    0.42
  -3   5  -6   -0.07    0.53
   3  -5   6    0.83    1.04
  -3  -5  -6    0.72    0.77
  -3  -5  -6   -0.50    0.64
  -3  -5  -6    1.06    1.07
   3  -5   6    0.92    0.61
  -3   5  -7   15.40    2.74
  -3   5  -7   23.50    4.44
   3   5   7   28.78    4.15
  -3  -5  -7   20.20    3.27
   3  -5   7   17.26    3.03
  -3  -5  -7   20.50    3.14
  -3  -5  -7   21.44    3.27
   3  -5   7   21.20    1.72
  -3   5  -8    7.74    2.06
   3   5   8    7.05    2.09
  -3   5  -8   13.79    3.67
  -3  -5  -8   13.09    2.64
   3  -5   8   11.32    1.68
  -3  -5  -8   10.76    2.44
   3  -5   8    7.46    1.87
  -3  -5  -8    8.75    2.47
  -3   5  -9   24.94    4.18
  -3   5  -9   33.64    5.11
   3   5   9   30.45    5.18
  -3  -5  -9   35.98    4.74
  -3  -5  -9   35.64    4.72
   3  -5   9   34.88    2.30
   3  -5   9   31.05    5.96
   3   5  10   -0.45    0.82
  -3   5 -10   -0.53    0.58
  -3   5 -10   -0.16    1.18
  -3  -5 -10   -0.60    1.29
  -3  -5 -10    0.59    1.06
   3  -5  10    0.17    0.92
  -3  -5 -10    0.22    0.96
  -3   5 -11   18.44    3.66
   3   5  11   17.56    3.71
  -3   5 -11   15.88    3.40
  -3  -5 -11   17.15    3.37
  -3  -5 -11   22.29    4.60
  -3  -5 -11   19.73    3.71
   3  -5  11   11.77    2.83
  -3   5 -12    0.13    0.93
  -3   5 -12   -0.57    1.00
  -3  -5 -12   -0.77    0.67
   3  -5  12   -0.10    1.14
  -3  -5 -12   -0.71    0.59
  -3  -5 -12    0.70    1.23
  -3   5 -13    3.25    2.10
  -3   5 -13    3.72    2.23
  -3  -5 -13    3.54    1.75
  -3  -5 -13    5.87    2.49
  -3  -5 -13    0.47    1.41
   3  -5  13    3.23    2.33
  -3  -5 -13    3.86    2.03
  -3  -5 -13   10.85    3.32
   3   6 -13    0.94    1.48
   3   6 -13    0.57    1.32
   3   6 -13    0.78    1.41
   3  -6 -13   -0.98    1.04
  -3  -6  13   -0.27    1.36
   3  -6 -13    1.12    1.60
   3  -6 -13    1.82    1.93
   3  -6 -13    0.73    1.36
   3  -6 -13   -0.06    1.26
   3   6 -12   -0.40    0.80
   3   6 -12   -0.62    1.07
   3   6 -12   -0.41    0.93
   3   6 -12    1.37    2.18
   3  -6 -12    0.01    1.31
  -3  -6  12   -0.11    1.21
   3  -6 -12    0.67    1.45
   3  -6 -12   -0.71    0.88
   3  -6 -12   -0.51    1.07
  -3   6  11    2.10    1.66
   3   6 -11    0.35    0.97
   3   6 -11   -0.89    0.62
   3   6 -11   -0.91    0.99
   3   6 -11   -0.20    1.15
   3  -6 -11   -1.17    0.67
   3  -6 -11   -0.16    1.14
   3  -6 -11    0.94    1.68
  -3  -6  11    0.16    1.07
   3  -6 -11    1.36    1.61
   3   6 -10    0.94    1.03
   3   6 -10   -0.80    0.69
   3   6 -10    0.75    1.23
   3   6 -10   -0.33    0.93
   3  -6 -10    0.73    1.52
   3  -6 -10   -0.22    1.21
   3  -6 -10   -0.15    0.89
   3  -6 -10    1.33    1.75
  -3  -6  10   -0.64    0.65
  -3  -6  10    1.02    1.25
   3   6  -9   64.50    4.82
   3   6  -9   67.84    4.86
   3   6  -9   65.32    6.01
  -3   6   9   77.81    5.66
  -3  -6   9   64.58    4.46
  -3  -6   9   67.08    5.94
   3  -6  -9   67.24    5.51
   3  -6  -9   73.36    6.26
  -3   6   8   10.71    2.60
   3   6  -8   10.63    2.27
   3   6  -8    9.84    2.34
   3  -6  -8   19.03    3.70
   3  -6  -8   10.34    3.08
   3  -6  -8   11.30    2.84
  -3  -6   8   15.64    2.72
  -3   6   7   15.95    3.13
  -3   6   7   10.13    2.58
   3   6  -7   17.61    2.95
   3   6  -7   16.53    3.60
   3   6  -7   12.60    4.07
   3  -6  -7   12.77    2.96
  -3  -6   7   20.78    4.64
   3  -6  -7   15.83    3.34
  -3  -6   7   17.53    2.69
   3  -6  -7   14.10    2.66
   3   6  -6   12.56    3.05
  -3   6   6   16.09    4.09
   3   6  -6   13.90    2.63
   3   6  -6   12.78    2.37
  -3   6   6   15.41    3.42
  -3  -6   6   14.63    2.59
   3  -6  -6    9.88    2.53
   3  -6  -6   12.45    2.54
   3  -6  -6    9.40    2.70
  -3  -6   6    9.61    2.25
   3   6  -5    1.83    1.22
   3   6  -5   -0.14    0.61
   3   6  -5    0.15    0.75
  -3   6   5    0.14    1.06
  -3   6   5   -0.47    0.66
   3  -6  -5    0.60    1.21
   3  -6  -5   -0.54    0.80
  -3  -6   5    0.61    0.52
  -3  -6   5    0.61    0.80
   3  -6  -5    1.14    1.04
   3   6  -4   19.52    3.05
  -3   6   4   26.30    4.06
   3   6  -4   24.08    3.51
  -3   6   4   27.10    4.53
   3  -6  -4   24.67    3.42
  -3  -6   4   21.71    3.02
   3  -6  -4   21.87    3.59
  -3  -6   4   19.23    3.11
   3  -6  -4   30.44    4.56
  -3   6   3    9.06    2.68
   3   6  -3    5.03    1.60
   3   6  -3    5.98    2.04
  -3   6   3    6.75    2.23
  -3  -6   3    7.28    1.25
   3  -6  -3    4.95    1.67
  -3  -6   3    8.17    1.95
   3  -6  -3    5.06    2.01
  -3  -6   3    4.59    1.50
   3  -6  -3    9.68    2.46
  -3   6   2    0.78    1.12
  -3   6   2    0.91    1.04
  -3   6   2    1.13    0.64
   3   6  -2    0.38    0.73
   3   6  -2    0.20    0.78
   3  -6  -2    0.84    0.83
   3  -6  -2    1.06    1.09
  -3  -6   2    0.87    0.93
  -3  -6   2    0.77    0.68
   3  -6  -2    0.10    0.82
  -3  -6   2   -0.04    0.48
   3   6  -1    0.74    0.78
  -3   6   1   -0.13    0.83
  -3   6   1   -0.06    0.48
  -3   6   1    0.32    0.74
  -3   6   1    0.22    0.79
   3   6  -1   -0.18    0.48
  -3  -6   1    0.05    0.71
  -3  -6   1    0.64    0.71
  -3  -6   1    0.91    0.95
  -3  -6   1   -0.34    0.45
   3  -6  -1    0.79    0.88
   3  -6  -1   -0.85    0.26
  -3   6   0    9.77    2.18
   3   6   0   14.44    2.67
  -3   6   0    7.91    2.21
  -3   6   0   12.36    2.51
   3   6   0   10.74    2.21
  -3   6   0    9.28    1.91
  -3  -6   0    9.76    1.96
  -3  -6   0    9.55    1.96
   3  -6   0    9.41    1.88
   3  -6   0   12.36    2.46
  -3  -6   0   12.19    1.92
  -3  -6   0    9.18    2.11
   3   6   1   67.08    4.64
  -3   6  -1   74.85    4.53
  -3   6  -1   74.56    4.94
  -3   6  -1   71.20    4.20
  -3   6  -1   64.78    5.07
   3   6   1   80.28    5.12
  -3  -6  -1   72.43    4.27
  -3  -6  -1   68.97    4.52
   3  -6   1   80.75    4.54
   3  -6   1   73.74    4.69
  -3  -6  -1   74.42    4.49
   3   6   2    0.82    0.91
  -3   6  -2    0.92    0.77
  -3   6  -2    0.86    1.13
   3   6   2    0.89    1.14
  -3   6  -2    0.34    0.77
  -3   6  -2    0.79    0.87
   3  -6   2    0.91    0.96
  -3  -6  -2    0.37    0.66
   3  -6   2    1.81    1.24
  -3  -6  -2    0.53    0.88
  -3  -6  -2   -0.81    0.35
   3   6   3    0.89    1.13
  -3   6  -3    2.72    1.25
   3   6   3    1.85    1.25
  -3   6  -3    1.32    1.29
   3   6   3    3.59    1.07
  -3   6  -3    2.67    1.27
  -3   6  -3    0.95    0.94
   3  -6   3    3.29    1.25
   3  -6   3    1.76    1.18
  -3  -6  -3    1.23    0.83
  -3  -6  -3    1.87    1.08
  -3  -6  -3    1.23    1.02
  -3   6  -4   32.38    4.44
   3   6   4   25.06    3.32
  -3   6  -4   29.21    4.57
  -3   6  -4   32.25    2.65
   3   6   4   27.87    2.47
  -3   6  -4   30.64    4.10
   3  -6   4   27.04    2.26
  -3  -6  -4   26.13    3.52
  -3  -6  -4   33.65    3.34
  -3  -6  -4   25.82    2.63
   3  -6   4   31.92    3.31
  -3   6  -5    5.33    2.04
  -3   6  -5    4.39    2.00
   3   6   5    2.67    1.63
  -3   6  -5    4.72    1.22
  -3  -6  -5    5.21    1.62
  -3  -6  -5    1.33    1.12
  -3  -6  -5    1.57    1.27
   3  -6   5    5.28    1.95
  -3   6  -6    8.21    2.02
   3   6   6    8.25    2.19
  -3   6  -6   10.56    1.81
  -3   6  -6    7.47    2.13
  -3  -6  -6    7.16    1.87
  -3  -6  -6   13.30    2.43
  -3  -6  -6    6.16    1.73
   3  -6   6    9.62    2.55
  -3   6  -7   37.42    5.27
  -3   6  -7   31.14    2.38
  -3   6  -7   32.61    5.15
   3   6   7   28.84    4.50
  -3  -6  -7   27.67    3.67
   3  -6   7   35.92    3.75
  -3  -6  -7   29.99    4.21
  -3  -6  -7   42.09    5.38
   3  -6   7   30.17    2.03
  -3   6  -8   79.68    6.00
  -3   6  -8   86.60    6.81
   3   6   8   77.58    5.95
  -3   6  -8   83.93    3.84
  -3  -6  -8   88.70    5.47
  -3  -6  -8   90.59    7.82
  -3  -6  -8   89.65    5.95
   3  -6   8   73.74    7.61
  -3   6  -9    5.70    2.33
  -3   6  -9    5.99    2.22
   3   6   9    6.25    2.11
   3  -6   9    5.70    2.65
  -3  -6  -9   10.35    2.40
  -3  -6  -9    9.74    2.45
  -3  -6  -9    9.63    2.40
  -3   6 -10   18.63    4.37
   3   6  10   10.62    3.74
  -3   6 -10    9.08    2.47
  -3  -6 -10   11.35    2.77
  -3  -6 -10   12.33    3.03
   3  -6  10    8.24    2.17
  -3  -6 -10   12.46    2.85
  -3   6 -11   31.69    5.03
  -3   6 -11   34.90    6.14
   3  -6  11   32.78    5.38
  -3  -6 -11   25.09    3.95
  -3  -6 -11   34.08    4.96
  -3  -6 -11   36.53    4.90
   3   6  12    0.41    1.73
  -3   6 -12    0.44    1.26
  -3   6 -12    0.71    1.46
  -3  -6 -12    1.76    1.52
  -3  -6 -12   -1.09    0.78
  -3  -6 -12   -0.09    1.15
   3  -6  12    0.26    1.49
  -3   6 -13    3.90    2.83
  -3   6 -13    8.38    3.09
   3  -6  13    6.28    2.61
  -3  -6 -13    6.07    2.05
  -3  -6 -13    4.38    2.14
  -3  -6 -13    4.45    2.74
  -3  -6 -13    4.27    2.21
   3   7 -12    0.50    1.19
   3   7 -12    0.87    1.34
   3   7 -12   -0.88    0.97
   3   7 -12    1.31    1.31
   3  -7 -12    1.85    1.91
   3  -7 -12    1.45    1.83
   3  -7 -12    1.56    1.82
   3  -7 -12   -0.22    1.05
  -3   7  11   -0.13    1.07
   3   7 -11   -0.02    1.02
   3   7 -11    0.97    1.62
   3   7 -11   -0.40    0.74
   3   7 -11    0.21    1.26
   3  -7 -11    0.36    1.70
   3  -7 -11    0.60    1.20
  -3  -7  11    1.66    1.37
   3  -7 -11   -0.18    1.09
   3  -7 -11   -0.28    1.08
   3   7 -10    0.74    1.28
   3   7 -10    0.37    1.18
  -3   7  10    2.04    1.82
   3   7 -10    1.84    1.42
  -3  -7  10   -0.48    0.65
   3  -7 -10    1.47    1.60
   3  -7 -10    0.46    1.13
   3  -7 -10    3.09    2.12
   3  -7 -10    1.49    1.59
  -3  -7  10    2.46    2.02
   3   7  -9    1.40    1.31
   3   7  -9    4.36    2.01
   3   7  -9    0.49    1.14
  -3   7   9    2.18    2.96
  -3  -7   9    2.18    1.43
  -3  -7   9    2.77    1.74
   3  -7  -9    3.31    1.87
   3  -7  -9   -0.07    1.47
   3  -7  -9    6.23    2.44
   3   7  -8    1.87    1.44
  -3   7   8    8.21    2.54
   3   7  -8    1.49    1.05
   3   7  -8    1.95    1.56
  -3   7   8    5.73    2.61
   3  -7  -8    2.65    1.95
  -3  -7   8    2.79    2.00
   3  -7  -8    6.77    2.36
   3  -7  -8    3.44    1.82
   3   7  -7   19.44    4.21
   3   7  -7   22.08    3.92
   3   7  -7   19.60    3.33
  -3   7   7   18.17    3.71
   3  -7  -7   20.70    4.58
   3  -7  -7   20.86    3.71
   3  -7  -7   23.56    3.71
  -3  -7   7   23.25    3.38
  -3   7   6   71.18    5.46
   3   7  -6   61.52    4.79
   3   7  -6   76.40    6.16
   3   7  -6   72.38    5.24
   3  -7  -6   69.00    5.95
  -3  -7   6   60.90    4.38
   3  -7  -6   77.34    5.68
   3  -7  -6   70.70    5.78
   3   7  -5    1.47    1.21
   3   7  -5    5.50    1.78
   3   7  -5    4.23    1.91
  -3   7   5    4.63    2.20
  -3  -7   5    1.80    1.33
   3  -7  -5    5.96    1.83
   3  -7  -5    3.86    1.86
   3  -7  -5    2.61    1.67
  -3  -7   5    6.19    1.88
  -3   7   4   23.30    4.31
   3   7  -4   27.60    4.64
  -3   7   4   21.62    3.76
  -3  -7   4   31.29    4.86
   3  -7  -4   18.97    3.52
  -3  -7   4   28.82    3.65
   3  -7  -4   19.88    3.09
   3  -7  -4   29.39    4.19
  -3   7   3    0.32    0.88
   3   7  -3    1.42    1.43
   3   7  -3   -0.41    0.68
   3  -7  -3   -0.44    0.85
  -3  -7   3    0.76    1.00
  -3  -7   3    1.41    1.17
   3  -7  -3   -0.75    0.76
   3  -7  -3    0.67    0.95
  -3  -7   3    0.72    0.53
  -3   7   2   17.35    1.69
  -3   7   2   13.04    2.38
  -3   7   2   14.29    2.96
   3   7  -2   19.40    3.58
   3   7  -2   19.86    3.49
  -3  -7   2   14.20    2.66
  -3  -7   2   15.25    2.85
   3  -7  -2   16.60    3.24
  -3  -7   2   20.06    2.45
   3  -7  -2   19.58    3.09
  -3  -7   2   17.49    2.75
   3   7  -1    4.44    1.94
  -3   7   1    8.43    2.40
  -3   7   1    7.87    2.17
  -3   7   1    6.18    1.98
   3   7  -1    6.57    2.20
  -3   7   1    5.86    1.75
  -3  -7   1    4.64    1.64
   3  -7  -1    3.44    1.38
   3  -7  -1    5.44    1.67
  -3  -7   1    5.23    1.72
  -3  -7   1    7.21    1.50
  -3  -7   1    7.09    1.84
  -3   7   0   29.78    4.32
  -3   7   0   24.42    3.64
   3   7   0   22.02    3.42
  -3   7   0   29.21    4.79
   3   7   0   23.63    3.63
  -3   7   0   25.51    2.51
  -3  -7   0   18.66    3.20
   3  -7   0   28.30    4.10
   3  -7   0   28.49    4.06
  -3  -7   0   26.61    3.89
  -3  -7   0   18.12    2.86
  -3  -7   0   25.24    2.47
  -3   7  -1   37.53    3.47
  -3   7  -1   40.18    5.36
   3   7   1   36.94    3.71
  -3   7  -1   44.12    3.51
   3   7   1   38.80    3.72
   3  -7   1   38.14    3.62
  -3  -7  -1   38.98    3.39
  -3  -7  -1   43.50    3.47
   3  -7   1   40.99    3.54
  -3  -7  -1   44.51    3.90
  -3  -7  -1   39.95    3.90
   3   7   2   30.61    4.19
  -3   7  -2   30.50    4.75
  -3   7  -2   29.40    4.03
  -3   7  -2   22.40    3.50
   3   7   2   20.91    3.29
  -3   7  -2   19.83    3.03
  -3  -7  -2   15.59    2.82
  -3  -7  -2   24.43    3.24
   3  -7   2   23.21    3.52
  -3  -7  -2   22.74    3.12
  -3   7  -3   37.53    5.34
   3   7   3   42.85    4.01
  -3   7  -3   41.52    3.83
  -3   7  -3   46.84    4.32
   3   7   3   50.82    3.27
  -3   7  -3   46.63    3.69
   3  -7   3   44.07    3.99
   3  -7   3   46.42    3.45
  -3  -7  -3   49.83    3.70
  -3  -7  -3   48.81    4.03
  -3  -7  -3   49.79    4.25
   3   7   4    8.96    2.30
  -3   7  -4    7.73    1.95
   3   7   4   10.40    1.76
  -3   7  -4    7.08    2.49
  -3   7  -4    6.86    1.83
  -3   7  -4   11.51    2.91
  -3  -7  -4    9.11    1.92
   3  -7   4    9.24    1.82
  -3  -7  -4   12.83    2.55
   3  -7   4    8.64    2.28
  -3  -7  -4   10.17    2.30
  -3   7  -5    8.13    2.34
  -3   7  -5    6.13    1.66
  -3   7  -5    6.58    1.79
   3   7   5    6.60    2.19
  -3   7  -5    3.29    2.28
  -3  -7  -5    7.45    1.85
  -3  -7  -5    7.51    1.76
   3  -7   5    6.43    1.67
  -3  -7  -5   10.09    2.28
   3  -7   5    4.28    1.59
  -3   7  -6   22.36    4.59
  -3   7  -6   18.67    3.77
   3   7   6   14.57    2.82
  -3   7  -6   24.60    3.10
  -3  -7  -6   23.71    3.80
  -3  -7  -6   21.48    3.21
   3  -7   6   15.84    3.18
  -3  -7  -6   16.58    2.98
  -3   7  -7    4.94    2.81
   3   7   7    6.01    2.05
  -3   7  -7    5.45    2.02
  -3   7  -7    9.18    1.92
  -3  -7  -7    7.45    2.59
  -3  -7  -7    8.54    2.63
   3  -7   7    9.10    1.43
  -3  -7  -7    8.20    2.02
  -3   7  -8   49.13    4.88
  -3   7  -8   43.74    3.08
  -3   7  -8   45.21    6.25
   3   7   8   42.67    9.91
  -3  -7  -8   45.93    5.92
  -3  -7  -8   37.55    3.37
   3  -7   8   45.10    4.58
  -3  -7  -8   37.32    4.89
  -3   7  -9   21.21    4.13
  -3   7  -9   21.20    2.12
  -3   7  -9   22.41    4.79
   3  -7   9   16.84    3.14
  -3  -7  -9   27.40    3.64
  -3  -7  -9   22.08    4.32
  -3  -7  -9   25.80    4.98
  -3   7 -10    2.22    1.75
   3   7  10    1.60    1.93
  -3   7 -10    5.13    2.72
  -3  -7 -10    1.34    1.56
   3  -7  10    2.58    1.94
  -3  -7 -10    3.59    1.95
  -3  -7 -10    5.19    1.89
  -3   7 -11    6.99    2.70
  -3   7 -11    8.92    3.27
   3   7  11    5.72    2.91
   3  -7  11    7.14    2.33
  -3  -7 -11    6.33    2.30
  -3  -7 -11    8.94    3.15
  -3  -7 -11    8.82    2.20
   3   7  12    5.42    2.76
  -3   7 -12    7.44    3.06
  -3  -7 -12    3.58    1.88
  -3  -7 -12    7.91    3.02
   3  -7  12    9.15    3.28
  -3  -7 -12    7.68    2.58
   3   8 -11    1.99    2.02
  -3   8  11    3.69    2.17
   3   8 -11    4.76    2.09
   3   8 -11    1.09    1.77
   3   8 -11    0.49    2.09
   3  -8 -11    0.47    1.40
   3  -8 -11    2.24    1.98
   3  -8 -11    3.84    2.26
   3  -8 -11    1.98    1.94
  -3  -8  11   -0.44    1.60
  -3   8  10   24.71    4.61
   3   8 -10   15.89    3.34
   3   8 -10   23.55    4.30
   3   8 -10   33.82    5.23
   3  -8 -10   22.92    4.09
   3  -8 -10   23.53    4.46
  -3  -8  10   28.74    5.47
   3  -8 -10   14.70    3.53
   3  -8 -10   23.90    5.13
  -3   8   9    5.22    2.21
   3   8  -9    5.21    1.87
   3   8  -9    5.50    2.57
  -3   8   9    5.50    4.00
   3  -8  -9    2.27    1.76
   3  -8  -9    2.56    1.86
  -3  -8   9    7.69    2.23
   3  -8  -9    6.19    2.40
   3  -8  -9    7.12    2.69
  -3  -8   9    5.28    2.46
  -3   8   8    1.30    1.66
   3   8  -8    1.58    1.84
   3   8  -8    2.12    1.65
  -3   8   8    6.96    2.41
   3   8  -8    4.93    1.98
  -3  -8   8    3.27    2.26
   3  -8  -8    2.41    1.73
   3  -8  -8    0.90    1.47
  -3  -8   8    7.56    2.01
   3  -8  -8    1.84    1.95
   3   8  -7   10.60    2.71
  -3   8   7   10.54    3.24
   3   8  -7    8.47    2.43
   3   8  -7    5.95    1.89
   3  -8  -7   11.25    3.35
   3  -8  -7   11.86    2.81
  -3  -8   7    7.57    2.11
   3  -8  -7   13.30    3.17
  -3  -8   7   10.34    3.36
   3   8  -6    6.88    2.88
   3   8  -6    7.03    2.28
   3   8  -6    3.18    1.68
  -3   8   6    7.05    2.30
   3  -8  -6    6.66    2.29
  -3  -8   6    6.69    2.17
  -3  -8   6    4.86    1.77
   3  -8  -6    2.88    1.67
   3  -8  -6    3.98    1.77
   3   8  -5    6.17    1.92
  -3   8   5    5.84    2.15
   3   8  -5    1.98    1.32
   3  -8  -5    2.03    2.01
  -3  -8   5    3.12    1.82
  -3  -8   5    4.08    1.73
   3  -8  -5    2.02    1.42
   3  -8  -5    4.21    2.29
  -3   8   4    1.00    1.54
   3   8  -4   -0.09    0.86
   3   8  -4    3.08    2.10
  -3   8   4    0.52    1.23
   3  -8  -4   -0.18    0.89
  -3  -8   4    1.42    0.76
  -3  -8   4   -1.03    0.41
   3  -8  -4    1.74    1.37
  -3  -8   4    0.15    0.87
   3   8  -3    3.59    1.79
  -3   8   3    1.67    1.49
  -3   8   3    2.17    1.43
   3   8  -3    5.06    1.87
  -3  -8   3    1.38    1.20
   3  -8  -3    3.11    1.89
   3  -8  -3    3.67    1.53
  -3  -8   3    2.60    1.03
  -3  -8   3    4.63    1.73
  -3   8   2    7.59    2.41
   3   8  -2    7.75    2.06
   3   8  -2    5.11    2.11
  -3   8   2    3.50    1.56
  -3   8   2    8.26    1.64
  -3  -8   2    8.96    2.57
  -3  -8   2    8.99    2.26
   3  -8  -2    4.37    1.72
   3  -8  -2    7.11    2.11
  -3  -8   2    8.35    1.71
  -3   8   1   41.24    4.16
  -3   8   1   42.11    3.14
  -3   8   1   44.57    4.45
   3   8  -1   43.10    4.25
   3   8  -1   42.15    4.28
   3  -8  -1   41.87    4.00
  -3  -8   1   41.64    4.09
  -3  -8   1   47.43    4.23
  -3  -8   1   41.77    3.93
  -3  -8   1   39.36    3.13
   3  -8  -1   50.87    4.46
  -3   8   0    2.13    1.18
  -3   8   0    2.96    1.64
  -3   8   0    4.42    2.07
   3   8   0    2.30    1.76
  -3   8   0    1.71    1.55
   3   8   0    2.98    1.84
   3  -8   0    0.71    0.99
  -3  -8   0    2.34    1.35
   3  -8   0    2.42    1.53
  -3  -8   0    1.98    1.24
  -3  -8   0    3.40    1.35
  -3  -8   0    1.51    1.24
   3   8   1   33.85    5.20
  -3   8  -1   24.45    3.58
   3   8   1   35.66    4.83
  -3   8  -1   36.01    5.70
  -3   8  -1   32.57    3.15
  -3   8  -1   27.32    4.07
  -3  -8  -1   32.95    4.43
  -3  -8  -1   31.93    4.18
  -3  -8  -1   33.53    3.32
   3  -8   1   31.31    4.19
  -3  -8  -1   38.24    3.40
   3  -8   1   29.74    3.84
   3   8   2    1.07    1.04
  -3   8  -2    1.27    1.06
  -3   8  -2   -0.18    1.18
  -3   8  -2    0.81    1.02
   3   8   2    0.05    0.67
  -3   8  -2    0.59    0.91
   3   8   2    0.10    1.04
   3  -8   2    0.62    1.09
  -3  -8  -2    0.29    0.80
  -3  -8  -2   -0.21    0.57
  -3  -8  -2    0.68    1.03
  -3  -8  -2    0.43    0.98
   3   8   3   11.98    2.43
  -3   8  -3    8.66    2.10
  -3   8  -3    8.65    2.40
  -3   8  -3    9.43    2.99
  -3   8  -3    9.67    2.26
   3   8   3    9.49    2.34
   3   8   3   10.41    2.62
  -3  -8  -3    5.25    1.49
  -3  -8  -3    9.53    2.20
   3  -8   3    8.73    1.94
  -3  -8  -3    9.34    2.45
  -3   8  -4    7.31    2.39
  -3   8  -4   10.43    2.76
   3   8   4    8.79    1.81
   3   8   4   13.01    2.70
   3   8   4   11.91    2.57
  -3  -8  -4   10.79    2.14
  -3  -8  -4    9.57    2.46
  -3  -8  -4    7.80    2.26
   3  -8   4   13.06    2.33
   3   8   5    1.39    1.26
  -3   8  -5   -0.01    0.71
  -3   8  -5    2.85    1.71
  -3   8  -5    3.13    2.07
  -3  -8  -5    2.00    1.21
  -3  -8  -5    1.41    1.30
   3  -8   5    1.01    0.87
  -3  -8  -5    1.96    1.74
  -3   8  -6    0.00    1.29
  -3   8  -6    2.97    1.60
  -3   8  -6    1.67    1.15
  -3  -8  -6    1.25    1.11
   3  -8   6    0.90    1.36
  -3  -8  -6    4.05    1.97
  -3  -8  -6    3.28    1.90
  -3   8  -7   -0.07    0.90
  -3   8  -7    4.08    1.89
  -3   8  -7    0.85    1.30
   3   8   7    1.53    1.43
  -3  -8  -7    0.59    0.95
   3  -8   7    0.51    1.18
  -3  -8  -7    0.30    1.12
  -3  -8  -7    0.95    1.24
   3   8   8   40.77    5.42
  -3   8  -8   47.09    3.53
  -3   8  -8   48.33    7.34
  -3   8  -8   30.85    4.36
  -3  -8  -8   40.06    3.34
   3  -8   8   35.63    5.21
  -3  -8  -8   33.65    4.91
  -3  -8  -8   41.86    5.98
   3   8   9    1.42    1.80
  -3   8  -9    3.48    2.08
  -3   8  -9    3.86    1.78
  -3   8  -9    2.64    1.22
   3  -8   9    1.82    1.51
  -3  -8  -9   -0.29    0.81
  -3  -8  -9    1.78    1.58
  -3  -8  -9    4.08    2.22
  -3   8 -10   -0.96    0.74
  -3   8 -10    1.61    1.51
  -3   8 -10    2.01    1.12
   3   8  10   -0.76    1.05
  -3  -8 -10   -0.18    1.09
   3  -8  10    0.28    1.09
  -3  -8 -10    1.87    1.31
  -3  -8 -10    0.43    1.49
   3   8  11    0.79    1.69
  -3   8 -11    2.10    2.24
  -3   8 -11   -0.24    1.00
   3  -8  11    0.73    1.50
  -3  -8 -11   -0.61    0.73
  -3  -8 -11    1.62    1.35
  -3  -8 -11    1.52    1.46
  -3   9  10    1.13    1.58
   3   9 -10    2.86    2.05
   3   9 -10    1.61    1.73
   3   9 -10    3.98    2.09
   3  -9 -10    4.91    2.47
  -3  -9  10    1.02    1.25
   3  -9 -10    3.01    2.04
   3  -9 -10   -0.03    1.33
   3  -9 -10    1.25    1.67
  -3   9   9   24.38    5.84
   3   9  -9   21.27    4.78
  -3   9   9   23.02    4.12
   3   9  -9   24.35    4.21
   3   9  -9   27.96    4.69
   3  -9  -9   21.91    4.53
   3  -9  -9   26.05    4.86
  -3  -9   9   31.63    4.78
   3  -9  -9   19.22    4.15
  -3  -9   9   23.93    5.31
   3  -9  -9   28.24    4.61
  -3   9   8    1.40    1.70
   3   9  -8    1.01    1.41
   3   9  -8   -0.79    0.80
  -3   9   8    1.94    2.59
   3   9  -8    0.85    1.34
   3  -9  -8    3.35    2.08
   3  -9  -8    2.40    1.90
  -3  -9   8    1.97    1.45
   3  -9  -8   -0.72    0.93
   3  -9  -8    1.38    1.53
   3   9  -7   10.74    2.75
  -3   9   7   14.14    3.53
  -3   9   7   10.73    3.49
   3   9  -7   17.71    4.59
   3  -9  -7    9.49    2.66
  -3  -9   7   12.77    3.38
   3  -9  -7    9.60    2.81
   3  -9  -7   13.24    3.11
   3   9  -6    7.71    2.49
  -3   9   6    8.29    2.62
   3   9  -6    8.44    2.56
  -3   9   6    7.65    2.67
   3  -9  -6    9.51    3.13
  -3  -9   6   11.96    3.87
  -3  -9   6   11.88    3.39
   3  -9  -6    8.98    2.54
   3   9  -5   22.54    3.60
  -3   9   5   20.03    6.33
   3   9  -5   20.77    4.69
  -3   9   5   23.75    4.33
  -3  -9   5   22.33    3.74
   3  -9  -5   24.75    4.52
  -3  -9   5   12.84    2.90
   3  -9  -5   23.70    3.96
   3   9  -4    1.39    1.65
  -3   9   4   -0.88    0.88
   3   9  -4   -0.18    1.76
  -3   9   4   -0.23    1.04
  -3  -9   4   -0.09    0.81
   3  -9  -4    0.63    1.36
  -3  -9   4    1.16    1.24
   3  -9  -4    3.93    1.86
  -3   9   3    9.40    3.15
   3   9  -3    7.22    2.50
   3   9  -3    4.81    2.32
  -3   9   3    7.47    2.70
  -3  -9   3    5.34    2.08
   3  -9  -3    6.98    2.29
  -3  -9   3    5.63    1.40
  -3  -9   3    4.71    1.76
   3  -9  -3    1.17    1.40
  -3   9   2   49.57    6.63
   3   9  -2   40.02    5.50
  -3   9   2   40.32    5.61
   3   9  -2   34.28    4.70
  -3   9   2   35.83    2.88
  -3  -9   2   44.86    3.30
  -3  -9   2   48.02    4.42
   3  -9  -2   39.33    5.52
   3  -9  -2   45.24    4.43
  -3  -9   2   42.56    4.34
  -3  -9   2   41.49    4.24
   3   9  -1   16.95    3.91
   3   9  -1    9.51    2.73
  -3   9   1   13.49    3.06
  -3   9   1    9.31    2.37
  -3   9   1   11.06    2.16
   3  -9  -1   14.41    3.00
   3  -9  -1    9.94    2.38
  -3  -9   1   14.86    2.61
  -3  -9   1   10.82    2.64
  -3  -9   1   13.08    2.96
  -3  -9   1   11.58    2.76
   3   9   0   24.61    4.32
  -3   9   0   25.01    4.11
  -3   9   0   30.13    5.24
  -3   9   0   27.28    4.88
  -3   9   0   30.53    3.05
  -3  -9   0   26.09    4.01
  -3  -9   0   32.60    4.25
   3  -9   0   28.30    4.57
   3  -9   0   33.52    5.32
  -3  -9   0   25.05    4.18
  -3   9  -1   74.96    6.17
  -3   9  -1   65.64    6.15
   3   9   1   74.78    5.84
  -3   9  -1   70.59    5.53
  -3   9  -1   70.23    4.87
  -3  -9  -1   82.69    5.43
   3  -9   1   70.51    5.26
  -3  -9  -1   80.72    5.23
  -3  -9  -1   72.10    5.53
  -3  -9  -1   89.26   11.18
  -3   9  -2   80.21    5.76
  -3   9  -2   87.57    6.95
  -3   9  -2   78.40    5.55
   3   9   2   81.22    5.36
   3  -9   2   84.08    5.60
  -3  -9  -2   82.67    5.30
  -3  -9  -2   93.38    5.84
  -3  -9  -2   85.48    6.37
   3   9   3    9.43    2.33
  -3   9  -3    8.44    3.08
   3   9   3    5.11    1.74
  -3   9  -3    3.41    1.82
   3  -9   3    9.02    2.26
  -3  -9  -3    7.70    2.32
  -3  -9  -3    3.93    2.40
  -3  -9  -3    7.45    2.15
  -3   9  -4   19.97    4.72
   3   9   4   42.20    3.39
  -3   9  -4   39.36    5.20
  -3   9  -4   39.91    5.10
   3   9   4   38.00    4.92
  -3   9  -4   36.59    5.30
   3   9   4   30.26    4.51
  -3  -9  -4   41.79    3.57
  -3  -9  -4   41.34    5.80
  -3  -9  -4   41.16    6.06
   3  -9   4   42.82    3.65
   3   9   5   30.23    4.99
   3   9   5   32.39    2.77
  -3   9  -5   34.34    5.00
  -3   9  -5   37.68    6.03
  -3   9  -5   40.72    3.89
  -3  -9  -5   37.59    3.32
  -3  -9  -5   34.65    5.20
   3  -9   5   36.49    3.29
   3  -9   5   24.65    4.24
  -3  -9  -5   36.44    5.35
  -3   9  -6   -0.73    0.56
  -3   9  -6    1.16    1.43
  -3   9  -6    0.95    1.46
   3   9   6   -0.40    0.79
  -3   9  -6    1.21    1.58
  -3  -9  -6    2.28    1.24
   3  -9   6    0.47    1.23
  -3  -9  -6   -0.11    1.14
  -3  -9  -6    0.73    1.26
  -3   9  -7   -0.44    0.88
  -3   9  -7    0.95    1.20
   3   9   7    1.34    1.67
  -3   9  -7   -0.83    0.54
  -3   9  -7   -0.29    0.91
   3  -9   7    1.44    1.45
  -3  -9  -7    0.73    1.03
  -3  -9  -7    0.59    1.17
  -3  -9  -7    0.81    1.36
  -3   9  -8    0.00    0.77
   3   9   8   -0.30    1.25
  -3   9  -8    1.47    1.86
  -3   9  -8   -0.20    0.67
  -3  -9  -8    1.33    1.64
  -3  -9  -8   -0.29    0.85
  -3  -9  -8    0.91    1.18
  -3   9  -9   -0.44    0.79
   3   9   9    6.13    3.02
  -3   9  -9   -0.55    1.04
  -3   9  -9   -0.02    1.13
  -3  -9  -9   -0.28    0.78
   3  -9   9   -0.22    1.09
  -3  -9  -9    1.18    1.47
  -3  -9  -9   -0.31    0.78
   3   9  10    0.80    1.47
  -3   9 -10    0.79    1.38
  -3   9 -10    1.29    1.18
  -3   9 -10    0.48    1.53
  -3  -9 -10    0.38    1.57
  -3  -9 -10    0.86    1.64
   3  -9  10    0.54    1.37
  -3  10   9   -0.40    1.58
   3 -10  -9   -0.21    1.25
  -3 -10   9   -0.43    0.86
   3 -10  -9   -1.13    0.78
  -3  10   8   -0.08    1.44
   3  10  -8    0.98    1.79
   3  10  -8    0.42    1.34
  -3  10   8   -0.94    1.08
  -3 -10   8    0.07    1.08
  -3 -10   8    0.31    1.37
   3 -10  -8   -0.10    1.38
   3 -10  -8    1.36    1.91
   3 -10  -8    2.33    2.37
  -3  10   7   -0.39    1.27
  -3  10   7   -0.16    1.14
   3  10  -7    1.22    1.47
   3  10  -7    1.43    2.10
  -3 -10   7    0.10    1.07
   3 -10  -7    2.93    2.03
   3 -10  -7    1.83    1.75
   3 -10  -7   -0.22    0.87
  -3 -10   7   -0.27    0.97
  -3  10   6    1.46    2.38
   3  10  -6    2.29    1.57
  -3  10   6    4.24    2.57
   3  10  -6    2.68    1.76
  -3 -10   6    2.08    1.62
   3 -10  -6    1.65    1.78
   3 -10  -6    2.34    1.92
   3  10  -5   25.21    5.36
  -3  10   5   18.92    3.93
   3  10  -5   19.72    4.20
  -3  10   5   15.13    3.68
   3 -10  -5   17.46    4.56
  -3 -10   5   21.03    3.92
   3 -10  -5   18.78    3.89
  -3 -10   5   22.68    4.66
   3  10  -4    0.39    1.48
   3  10  -4    0.16    1.43
  -3  10   4    1.91    2.00
  -3  10   4    0.09    1.03
   3 -10  -4    0.68    1.42
   3 -10  -4    1.98    1.78
  -3 -10   4    1.80    1.48
  -3 -10   4    3.00    1.74
  -3 -10   4    2.36    1.04
  -3  10   3   19.81    4.45
   3  10  -3   11.18    2.75
  -3  10   3   13.77    3.03
   3  10  -3   12.33    2.78
  -3  10   3   10.49    2.87
  -3 -10   3   22.10    2.81
  -3 -10   3    9.16    2.64
   3 -10  -3   10.49    2.68
  -3 -10   3   14.15    3.00
   3 -10  -3   16.11    3.25
   3  10  -2   -1.15    0.43
  -3  10   2   -0.38    0.81
   3  10  -2    1.75    1.77
  -3  10   2   -0.95    1.37
  -3  10   2   -0.82    0.53
   3 -10  -2    0.33    1.21
  -3 -10   2    0.09    0.73
  -3 -10   2    0.10    0.98
   3 -10  -2   -0.73    0.62
  -3 -10   2   -0.69    0.40
  -3 -10   2    1.13    1.15
  -3  10   1    3.89    2.44
  -3  10   1    8.21    1.93
   3  10  -1    9.21    2.82
   3  10  -1    8.74    2.99
  -3 -10   1    5.00    1.58
   3 -10  -1   10.24    2.72
  -3 -10   1    6.61    2.10
  -3 -10   1    8.96    2.68
  -3 -10   1    7.61    2.28
   3 -10  -1    6.38    2.34
   3  10   0    7.73    2.57
  -3  10   0    5.47    2.20
   3  10   0    0.75    1.38
  -3  10   0    4.68    1.83
  -3 -10   0    9.07    2.83
   3 -10   0    3.77    2.13
  -3 -10   0    7.08    2.08
  -3 -10   0    6.71    2.47
  -3 -10   0    7.01    2.15
   3 -10   0    2.50    1.83
   3  10   1   -0.70    0.65
  -3  10  -1    1.10    1.11
  -3  10  -1   -0.33    1.02
  -3  10  -1   -0.26    0.95
   3  10   1   -0.19    1.30
  -3  10  -1   -0.49    0.68
  -3 -10  -1    1.38    1.15
  -3 -10  -1    0.47    1.12
  -3 -10  -1    0.97    1.15
  -3 -10  -1    0.36    0.99
   3 -10   1    1.68    1.30
   3 -10   1   -0.20    0.79
   3  10   2    4.52    2.02
  -3  10  -2    2.87    2.01
  -3  10  -2    0.90    1.59
  -3  10  -2    5.90    2.67
  -3  10  -2    8.07    2.36
   3  10   2    4.24    2.19
  -3 -10  -2    6.69    2.17
   3 -10   2    9.25    2.38
  -3 -10  -2    6.45    2.55
  -3 -10  -2    8.32    2.55
  -3 -10  -2    3.24    1.62
  -3  10  -3    2.42    1.88
  -3  10  -3   -0.11    0.92
   3  10   3    2.44    1.76
  -3  10  -3    0.18    1.23
  -3  10  -3    0.50    1.19
   3  10   3    0.32    1.17
   3  10   3    1.10    1.49
  -3 -10  -3    0.85    1.34
  -3 -10  -3   -0.08    0.85
  -3 -10  -3    0.21    1.00
   3 -10   3    0.28    1.02
   3 -10   3    0.82    1.16
  -3 -10  -3    1.86    1.34
   3  10   4    0.55    1.09
   3  10   4    0.31    1.23
  -3  10  -4    2.17    1.28
  -3  10  -4    1.28    1.39
   3  10   4    2.25    1.59
  -3  10  -4    2.44    1.63
  -3  10  -4    2.94    2.13
   3 -10   4    2.12    1.60
  -3 -10  -4    2.86    1.92
  -3 -10  -4    2.10    1.34
  -3 -10  -4   -0.11    0.76
   3 -10   4    0.91    1.48
  -3 -10  -4    3.25    1.64
  -3  10  -5   -0.56    0.91
  -3  10  -5   -0.43    0.97
  -3  10  -5   -0.64    0.88
   3  10   5   -0.78    0.95
  -3  10  -5   -0.09    0.89
   3  10   5    0.83    1.59
  -3 -10  -5    0.98    1.48
  -3 -10  -5   -0.74    0.64
   3 -10   5   -0.46    0.77
   3 -10   5   -0.86    0.61
  -3 -10  -5    0.54    1.31
  -3 -10  -5    1.65    1.70
  -3  10  -6    1.64    1.93
  -3  10  -6   -1.41    0.68
  -3  10  -6   -0.14    1.12
   3  10   6   -0.05    1.38
  -3  10  -6   -0.04    1.07
  -3 -10  -6   -0.16    0.87
   3 -10   6   -0.05    0.98
  -3 -10  -6    0.18    1.00
  -3 -10  -6    1.18    1.62
  -3 -10  -6   -1.16    0.70
  -3  10  -7    1.89    2.25
  -3  10  -7    2.35    1.88
  -3  10  -7    5.34    2.21
  -3  10  -7    5.50    2.49
   3  10   7    1.65    1.54
  -3 -10  -7    1.53    1.09
  -3 -10  -7    2.91    2.41
   3 -10   7   -0.33    0.89
  -3 -10  -7    0.60    1.21
  -3 -10  -7    0.59    1.40
  -3  10  -8   -1.26    1.24
  -3  10  -8    2.18    2.20
  -3  10  -8    0.07    1.18
   3  10   8    0.15    1.33
  -3  10  -8    0.47    1.05
  -3 -10  -8    0.57    1.05
  -3 -10  -8    2.34    1.87
  -3 -10  -8    0.04    1.20
   3 -10   8   -0.68    0.92
  -3  10  -9    1.14    1.92
   3  10   9    2.76    2.22
  -3  10  -9    1.26    1.70
  -3 -10  -9    1.61    1.92
   3  11  -8   14.45    4.15
  -3  11   8    3.70    2.81
   3  11  -8   23.72    5.06
   3 -11  -8    6.56    2.66
   3 -11  -8    4.30    2.18
  -3 -11   8    8.83    2.79
   3 -11  -8   12.27    3.67
   3  11  -7   -0.46    1.21
  -3  11   7   -0.49    1.82
   3  11  -7    1.24    1.85
   3 -11  -7    1.30    2.10
   3 -11  -7   -0.56    0.88
   3 -11  -7    0.86    1.69
  -3 -11   7    0.47    1.60
  -3  11   6    1.36    1.75
  -3  11   6    5.17    2.75
   3  11  -6    0.85    1.35
   3  11  -6    6.95    3.05
  -3 -11   6    3.53    2.63
   3 -11  -6    5.54    2.83
   3 -11  -6    1.41    1.74
  -3 -11   6    4.10    2.20
   3 -11  -6    2.88    2.42
   3  11  -5   24.31    5.60
  -3  11   5   22.01    5.90
   3  11  -5   22.49    5.43
  -3  11   5   20.09    4.84
   3 -11  -5   22.21    5.56
   3 -11  -5   20.88    3.87
  -3 -11   5   17.69    3.74
  -3 -11   5   25.83    4.86
  -3  11   4    1.11    1.95
   3  11  -4    1.05    1.58
  -3  11   4    0.84    1.65
   3  11  -4    2.29    1.98
  -3 -11   4    0.82    0.86
   3 -11  -4    0.28    1.18
  -3 -11   4    1.07    1.59
   3 -11  -4    1.02    1.70
  -3 -11   4    0.40    1.20
  -3  11   3    1.85    1.22
  -3  11   3    0.75    1.73
   3  11  -3    3.18    1.97
  -3  11   3    3.41    2.76
   3  11  -3    5.22    2.93
  -3 -11   3    2.16    1.21
  -3 -11   3    0.79    1.43
   3 -11  -3    2.03    1.91
   3 -11  -3    0.99    1.29
  -3 -11   3    3.60    2.08
  -3  11   2   14.15    3.42
  -3  11   2   15.20    3.99
   3  11  -2   14.68    3.20
   3  11  -2   15.93    3.56
  -3  11   2   18.05    2.96
  -3 -11   2   18.85    4.05
  -3 -11   2   20.39    3.92
   3 -11  -2   16.83    3.81
  -3 -11   2   21.10    3.08
   3 -11  -2   13.90    3.23
  -3 -11   2   19.04    3.93
   3  11  -1    0.97    1.38
  -3  11   1    0.34    1.25
  -3  11   1   -1.65    0.81
   3  11  -1    0.15    1.47
  -3  11   1    0.38    1.24
   3 -11  -1    1.00    1.40
  -3 -11   1    1.21    1.33
  -3 -11   1    1.75    1.32
  -3 -11   1   -0.02    0.98
   3 -11  -1    1.84    1.56
  -3 -11   1    0.59    1.40
   3  11   0   22.29    4.75
   3  11   0   25.57    4.96
   3  11   0   21.56    4.79
  -3  11   0   15.40    3.96
  -3  11   0   18.42    4.74
  -3  11   0   17.54    3.15
  -3 -11   0   19.90    4.62
   3 -11   0   21.56    4.12
  -3 -11   0   15.98    3.34
   3 -11   0   22.80    4.42
  -3 -11   0   15.70    3.85
  -3 -11   0   11.78    2.76
  -3  11  -1   14.52    3.87
  -3  11  -1   26.02    4.41
   3  11   1   18.30    4.00
   3  11   1   19.52    4.65
  -3  11  -1   20.34    4.77
  -3  11  -1   22.46    4.79
   3  11   1   23.85    4.24
  -3 -11  -1   25.75    4.88
  -3 -11  -1   21.62    3.83
   3 -11   1   17.28    3.95
  -3 -11  -1   17.46    3.25
   3 -11   1   21.82    4.45
  -3 -11  -1   22.60    4.80
  -3  11  -2   11.30    2.74
  -3  11  -2   15.29    3.14
   3  11   2   10.75    3.22
  -3  11  -2   13.56    3.83
   3  11   2   21.49    4.22
  -3  11  -2   17.45    4.98
   3  11   2   11.52    5.65
   3 -11   2   12.76    3.15
  -3 -11  -2   18.31    3.44
  -3 -11  -2   11.29    3.93
  -3 -11  -2   16.04    3.44
   3 -11   2   11.63    4.63
  -3 -11  -2   14.46    3.34
   3  11   3   23.82    3.96
  -3  11  -3   28.90    5.70
   3  11   3   17.83    4.04
   3  11   3   18.76    4.16
  -3  11  -3   23.21    4.18
  -3  11  -3   27.70    4.98
  -3  11  -3   13.62    4.14
   3 -11   3   23.16    3.95
  -3 -11  -3   21.87    4.82
   3 -11   3   21.78    4.19
  -3 -11  -3   22.59    4.37
  -3 -11  -3   25.99    4.31
  -3 -11  -3   19.63    3.44
   3  11   4   36.31    6.77
  -3  11  -4   27.57    5.13
  -3  11  -4   31.86    4.79
   3  11   4   33.57    4.60
   3  11   4   33.07    5.00
  -3  11  -4   25.50    4.17
  -3  11  -4   29.47    5.79
  -3 -11  -4   27.21    5.33
  -3 -11  -4   32.23    5.07
  -3 -11  -4   29.60    5.07
  -3 -11  -4   33.04    4.41
   3 -11   4   27.52    5.11
   3  11   5   20.06    5.18
  -3  11  -5   16.77    4.13
  -3  11  -5   13.64    3.80
  -3  11  -5   15.97    4.13
   3  11   5   12.04    2.62
  -3 -11  -5    9.85    3.01
  -3 -11  -5    9.63    3.44
  -3 -11  -5    8.77    2.84
   3 -11   5   15.49    3.08
   3 -11   5    8.79    2.73
  -3 -11  -5   18.76    3.21
   3  11   6    1.52    2.00
  -3  11  -6    2.36    1.92
   3  11   6    0.54    1.21
  -3  11  -6    1.22    1.69
  -3  11  -6    2.20    2.69
  -3  11  -6    1.19    1.74
  -3 -11  -6   -0.19    1.28
   3 -11   6    0.96    1.54
  -3 -11  -6    0.98    1.17
  -3 -11  -6    1.59    1.42
  -3 -11  -6    0.44    1.28
  -3  11  -7    1.54    1.95
  -3  11  -7   -1.51    0.96
  -3  11  -7    0.24    1.20
  -3 -11  -7    0.31    1.40
  -3 -11  -7    1.34    1.25
  -3 -11  -7    0.04    1.30
  -3  11  -8    0.38    1.13
  -3  11  -8    1.96    2.93
  -3 -11  -8    0.04    0.84
  -3 -11  -8   -0.25    1.19
  -3 -11  -8    0.20    1.45
  -3  12   6   -0.38    1.87
   3  12  -6    0.83    1.63
   3  12  -6   -0.15    1.34
   3 -12  -6   -0.91    1.19
  -3 -12   6    0.11    1.31
   3 -12  -6    0.45    2.17
  -3  12   5    6.81    3.08
   3  12  -5    6.52    2.75
   3  12  -5    4.07    2.51
  -3 -12   5    3.75    2.32
   3 -12  -5    3.97    2.64
   3 -12  -5    1.92    2.23
   3 -12  -5    1.90    1.89
   3  12  -4    6.23    2.53
   3  12  -4    5.02    2.19
  -3  12   4    4.38    2.61
  -3 -12   4   10.43    3.51
   3 -12  -4    4.23    2.46
   3 -12  -4    9.75    3.09
  -3 -12   4    7.21    1.70
  -3 -12   4    7.82    2.73
   3 -12  -4   11.83    4.00
  -3  12   3    0.90    1.66
  -3  12   3    1.77    1.32
  -3  12   3    0.17    1.70
   3  12  -3    0.73    1.38
   3  12  -3    3.52    2.38
  -3 -12   3    1.05    1.09
  -3 -12   3    2.36    2.00
   3 -12  -3    0.41    1.74
  -3 -12   3    1.53    1.66
   3 -12  -3    3.14    2.27
  -3  12   2   -0.26    0.82
   3  12  -2    0.41    1.27
  -3  12   2    4.61    2.95
   3  12  -2    2.36    2.00
  -3  12   2    2.61    2.23
  -3 -12   2    1.04    1.40
   3 -12  -2    3.57    2.18
  -3 -12   2    2.34    2.05
  -3 -12   2   -0.93    0.89
  -3 -12   2    0.82    1.14
   3 -12  -2    1.26    1.61
   3  12  -1    2.90    2.26
   3  12  -1    0.50    1.37
  -3  12   1    0.46    1.22
  -3  12   1    0.44    1.55
   3  12  -1   -0.74    0.99
  -3  12   1    0.18    1.10
  -3 -12   1    1.43    1.52
  -3 -12   1    0.06    1.32
   3 -12  -1    0.86    1.59
   3 -12  -1   -1.75    0.60
  -3 -12   1    0.25    1.05
  -3 -12   1    0.78    1.42
   3  12   0    0.04    1.43
   3  12   0    0.74    1.58
  -3  12   0    0.75    1.84
  -3  12   0    0.07    1.04
   3  12   0    0.56    1.57
   3 -12   0    0.18    1.32
   3 -12   0   -0.44    0.94
  -3 -12   0   -0.77    1.08
  -3 -12   0    1.14    1.30
  -3 -12   0    0.13    1.11
  -3 -12   0   -1.02    0.56
   3  12   1    0.27    1.37
   3  12   1   -1.35    0.84
  -3  12  -1    2.46    1.90
  -3  12  -1    0.45    1.32
  -3  12  -1    0.72    1.91
   3 -12   1    0.19    1.23
  -3 -12  -1    0.93    1.28
   3 -12   1   -0.80    0.76
  -3 -12  -1    2.05    1.85
  -3 -12  -1   -0.04    1.09
  -3 -12  -1    0.58    1.31
   3  12   2    0.79    1.84
  -3  12  -2   -0.97    0.74
  -3  12  -2    1.67    2.17
  -3  12  -2    0.41    1.36
  -3  12  -2   -1.10    0.94
   3  12   2    1.34    1.71
   3  12   2    0.24    0.97
   3 -12   2    0.88    1.41
  -3 -12  -2   -0.08    1.25
  -3 -12  -2    0.28    1.17
  -3 -12  -2    1.35    1.56
  -3 -12  -2   -0.33    1.05
   3 -12   2   -0.16    0.75
  -3  12  -3    0.80    1.22
  -3  12  -3    0.42    1.65
   3  12   3    0.54    1.62
  -3  12  -3   -0.11    1.55
  -3  12  -3    0.67    1.52
   3  12   3    0.71    1.47
   3  12   3    0.27    1.31
   3 -12   3    0.66    1.42
   3 -12   3   -0.49    0.99
  -3 -12  -3    0.96    1.43
  -3 -12  -3    0.34    1.12
  -3 -12  -3   -0.14    1.93
  -3 -12  -3   -0.66    1.22
   3  12   4    2.54    2.29
  -3  12  -4    4.44    2.37
   3  12   4    1.50    1.87
  -3  12  -4    4.88    2.43
  -3  12  -4    4.24    2.53
  -3 -12  -4    2.50    1.95
   3 -12   4    3.19    1.81
  -3 -12  -4    4.72    2.09
  -3 -12  -4    4.92    2.39
  -3  12  -5   -0.30    1.18
  -3  12  -5   -0.01    1.50
  -3  12  -5    1.61    1.73
   3  12   5    2.67    1.87
   3 -12   5    0.21    1.04
  -3 -12  -5    5.49    2.65
  -3 -12  -5    6.36    2.67
   3 -12   5    1.29    1.16
  -3 -12  -5   -0.14    0.99
  -3  12  -6   -0.04    1.57
   3  12   6    0.74    1.39
  -3  12  -6   -0.22    1.28
  -3  12  -6    0.89    1.54
   3 -12   6    0.94    1.00
  -3 -12  -6    0.32    1.83
  -3 -12  -6    1.48    1.80
  -3 -12  -6   -0.17    1.29
  -3  13   3    0.64    1.99
  -3  13   3    0.37    1.22
   3  13  -3    7.64    3.63
   3 -13  -3    3.05    2.21
  -3 -13   3    0.52    1.67
   3 -13  -3    2.17    1.99
  -3 -13   3    3.48    1.53
   3  13  -2   -0.20    1.65
  -3  13   2   -0.97    0.98
  -3  13   2    0.46    1.98
   3  13  -2    1.02    2.20
  -3 -13   2   -0.20    1.54
   3 -13  -2    1.85    1.75
   3 -13  -2    0.54    1.58
  -3 -13   2    0.02    1.33
  -3 -13   2   -1.12    0.83
   3  13  -1   -1.29    1.13
  -3  13   1   -0.57    1.48
  -3  13   1    0.13    1.37
   3 -13  -1    0.32    1.75
  -3 -13   1   -0.58    1.22
  -3 -13   1    1.24    1.93
  -3 -13   1   -0.46    1.02
   3 -13  -1    0.16    1.17
   3  13   0    1.04    2.08
  -3  13   0    0.53    2.13
  -3  13   0   -0.56    1.56
   3  13   0    0.12    1.67
  -3  13   0    1.04    1.47
   3 -13   0    1.87    1.79
  -3 -13   0    1.37    1.67
   3 -13   0    3.38    2.41
  -3 -13   0    1.63    1.71
   3  13   1    8.02    3.40
  -3  13  -1    5.74    2.41
  -3  13  -1    5.47    2.89
   3  13   1    5.05    2.84
  -3 -13  -1    7.29    2.80
   3 -13   1    4.45    2.71
  -3 -13  -1    4.77    3.36
  -3 -13  -1    4.08    2.10
   3 -13   1    6.85    2.56
   3  13   2    1.37    2.00
  -3  13  -2    0.71    1.63
  -3  13  -2    2.44    1.99
   3  13   2    1.75    2.02
  -3 -13  -2   -0.43    1.59
  -3 -13  -2    1.71    1.93
   3 -13   2    2.17    1.77
   3 -13   2    2.23    2.01
  -3 -13  -2    2.20    1.95
  -3  13  -3    0.24    1.52
   3  13   3    1.18    2.20
  -3  13  -3    1.19    1.72
  -3 -13  -3    2.39    1.84
  -3 -13  -3    1.74    1.99
   3 -13   3   -0.08    1.61
   3 -13   3    1.53    1.51
  -3 -13  -3    3.76    2.30
   4   0 -14    2.08    1.81
   4   0 -14    4.48    1.54
   4   0 -14    2.94    1.19
   4   0 -14    2.53    2.39
   4   0 -14    2.51    2.21
   4   0 -13    0.41    0.63
   4   0 -13    1.82    2.15
   4   0 -13    0.34    1.30
   4   0 -13    0.28    1.23
   4   0 -13    0.73    1.03
   4   0 -12    1.34    1.39
   4   0 -12    3.76    1.19
   4   0 -12    4.92    1.82
   4   0 -12    4.93    2.07
   4   0 -12   10.35    3.84
   4   0 -11   -0.85    0.44
   4   0 -11   -0.30    0.86
   4   0 -11   -0.88    0.68
   4   0 -11   -0.24    0.51
   4   0 -11   -0.14    0.75
   4   0 -10   -0.80    0.63
   4   0 -10    0.44    1.18
   4   0 -10    0.53    0.61
   4   0 -10   -0.90    0.54
   4   0  -9   -0.21    0.90
  -4   0   9   -0.06    0.45
   4   0  -9   -0.86    0.27
   4   0  -9   -0.23    1.13
   4   0  -9    0.60    0.88
   4   0  -8  156.82    6.81
  -4   0   8  157.74    6.56
   4   0  -8  151.03    8.38
   4   0  -7   -0.36    0.52
  -4   0   7   -0.13    0.58
   4   0  -7    0.13    0.95
   4   0  -6    8.23    1.96
  -4   0   6    5.76    1.62
   4   0  -6    6.62    2.27
  -4   0   6   10.81    1.91
  -4   0   5    0.23    0.53
   4   0  -5   -0.04    0.52
  -4   0   5    1.06    1.11
   4   0  -5   -0.20    0.76
   4   0  -4   50.19    3.26
  -4   0   4   50.85    3.08
  -4   0   4   58.00    4.14
   4   0  -4   53.84    4.15
  -4   0   3    0.11    0.74
   4   0  -3    0.58    0.86
   4   0  -3   -0.48    0.45
  -4   0   3    0.11    0.51
   4   0  -2   41.75    2.99
   4   0  -2   44.90    3.39
  -4   0   2   33.68    2.94
  -4   0   2   42.10    2.82
   4   0  -1    0.20    0.74
   4   0  -1   -0.03    0.75
  -4   0   1    0.43    0.82
  -4   0   1    0.31    0.70
  -4   0   1    0.28    0.38
   4   0   0   53.54    3.41
  -4   0   0   47.06    3.09
  -4   0   0   49.35    3.45
  -4   0   0   46.67    2.29
  -4   0  -1   -0.03    0.45
   4   0   1    0.18    0.66
  -4   0  -1    0.92    0.83
  -4   0  -2   18.45    1.83
  -4   0  -2   20.70    2.01
   4   0   2   24.04    2.08
   4   0   2   24.62    1.99
  -4   0  -3   -0.50    0.48
   4   0   3    0.01    0.56
   4   0   3   -0.56    0.24
  -4   0  -3    0.07    0.44
   4   0   3   -0.31    0.42
  -4   0  -4  180.99    6.60
   4   0   4  176.53    6.12
  -4   0  -4  187.42    5.97
  -4   0  -5   -0.10    0.54
  -4   0  -5   -0.08    0.56
  -4   0  -5    0.41    0.74
   4   0   5    0.34    0.67
  -4   0  -6   31.48    3.00
  -4   0  -6   29.41    2.45
   4   0   6   33.10    2.85
  -4   0  -6   30.73    2.60
  -4   0  -7   -0.23    0.46
   4   0   7   -0.54    0.36
  -4   0  -7   -0.49    0.50
  -4   0  -7   -0.43    0.52
   4   0   8   32.62    4.15
  -4   0  -8   32.16    2.93
  -4   0  -8   37.86    4.85
  -4   0  -9    0.25    0.74
  -4   0  -9   -0.29    0.57
   4   0   9   -0.67    0.36
  -4   0 -10    2.98    1.36
  -4   0 -10    4.83    1.52
   4   0  10    2.35    1.55
  -4   0 -11    1.67    1.26
  -4   0 -11    0.15    0.89
  -4   0 -11    0.48    0.88
  -4   0 -12    7.03    2.28
  -4   0 -12    9.22    2.25
  -4   0 -12    9.52    2.97
  -4   0 -12   14.88    3.89
  -4   0 -13    1.03    1.23
  -4   0 -13    0.22    0.93
  -4   0 -13    0.85    1.41
  -4   0 -13   -0.63    0.73
  -4   0 -14   -0.72    0.90
  -4   0 -14    0.07    1.15
  -4   0 -14   -0.37    0.87
   4   1 -14    2.92    2.17
   4   1 -14    2.55    1.40
   4   1 -14    4.13    2.48
   4   1 -14    2.83    2.44
   4   1 -14    2.14    1.16
   4  -1 -14    4.35    1.44
   4  -1 -14    0.88    2.04
   4  -1 -14    5.72    2.59
   4  -1 -14    2.26    1.65
   4   1 -13    2.88    1.23
   4   1 -13    3.07    2.16
   4   1 -13    0.01    1.56
   4   1 -13    1.51    1.51
   4   1 -13    1.98    1.19
   4  -1 -13    2.74    1.55
   4  -1 -13    2.14    1.97
   4  -1 -13    2.12    1.40
   4  -1 -13    2.41    1.22
   4  -1 -13    0.02    1.76
   4   1 -12   -0.82    0.47
   4   1 -12    1.01    0.79
   4   1 -12    1.68    1.23
   4   1 -12    2.37    1.76
   4   1 -12    2.18    2.09
   4  -1 -12    0.57    0.82
   4  -1 -12    2.64    1.50
   4  -1 -12   -0.37    0.52
   4  -1 -12    0.89    1.72
   4  -1 -12    1.06    1.41
   4   1 -11    0.26    0.93
   4   1 -11   -0.60    0.79
   4   1 -11   -0.08    0.55
   4   1 -11   -0.16    0.72
   4   1 -11   -0.51    1.02
   4  -1 -11    0.48    0.99
   4  -1 -11   -0.32    0.83
   4  -1 -11    0.00    0.72
   4  -1 -11    1.32    1.67
   4   1 -10   -0.07    0.51
   4   1 -10   -0.47    0.93
   4   1 -10   -0.01    0.81
   4  -1 -10    0.80    0.71
   4  -1 -10   -0.18    0.73
  -4  -1  10    1.10    1.22
   4  -1 -10   -0.38    1.06
   4  -1 -10    1.14    1.57
   4   1  -9   -0.25    0.40
   4   1  -9    1.40    1.45
   4   1  -9    0.72    1.24
   4  -1  -9    1.33    1.42
   4  -1  -9    0.45    0.75
   4  -1  -9    0.27    0.53
  -4  -1   9    1.23    1.05
   4  -1  -9   -0.58    0.83
   4   1  -8  233.13    9.12
  -4   1   8  238.87    7.72
  -4   1   8  240.69   10.35
   4   1  -8  253.54   11.08
   4  -1  -8  249.06    5.98
   4  -1  -8  242.71   10.79
   4  -1  -8  239.50   10.55
  -4  -1   8  226.07    8.71
   4  -1  -8  241.71    8.06
  -4   1   7    0.09    0.56
   4   1  -7    2.95    1.74
  -4   1   7    0.99    1.25
   4   1  -7    1.16    1.04
  -4  -1   7   -0.13    0.56
   4  -1  -7    0.72    0.95
   4  -1  -7   -1.03    0.61
   4   1  -6  382.16   11.02
   4   1  -6  388.21   12.84
  -4   1   6  391.26   12.47
  -4   1   6  378.16    9.31
   4  -1  -6  377.58    9.74
  -4  -1   6  383.42   10.80
   4  -1  -6  371.16   12.58
  -4   1   5   -0.27    0.40
   4   1  -5    0.74    1.04
  -4   1   5   -0.25    0.69
   4   1  -5    0.01    0.53
   4  -1  -5    0.11    0.81
  -4  -1   5    0.46    0.71
   4  -1  -5    0.14    0.54
   4   1  -4    3.98    1.45
  -4   1   4    6.10    1.54
  -4   1   4    8.77    1.56
   4   1  -4    5.36    1.56
   4  -1  -4    7.16    1.88
   4  -1  -4    5.14    1.31
  -4  -1   4    6.58    1.51
  -4  -1   4    9.39    2.14
  -4   1   3   65.20    3.18
  -4   1   3   71.07    4.49
   4   1  -3   62.33    3.83
   4  -1  -3   67.95    3.58
  -4  -1   3   73.41    3.89
  -4  -1   3   78.20    4.59
   4  -1  -3   71.40    4.57
  -4   1   2  654.49   13.08
   4   1  -2  675.41   14.88
  -4   1   2  644.83   15.08
  -4  -1   2  669.39   14.65
   4  -1  -2  667.79   13.79
   4  -1  -2  663.49   15.47
  -4   1   1    5.74    1.03
   4   1  -1    3.76    1.27
   4   1  -1    3.40    1.31
  -4   1   1    2.21    1.24
  -4   1   1    3.72    1.37
   4  -1  -1    1.52    1.02
  -4  -1   1    4.62    1.23
   4  -1  -1    3.65    0.83
  -4  -1   1    6.40    1.64
  -4   1   0   12.53    2.17
  -4   1   0   14.28    1.37
   4   1   0   11.72    1.80
   4   1   0   17.94    2.90
   4  -1   0   15.23    1.43
  -4  -1   0   13.16    1.81
   4  -1   0   12.81    2.19
  -4   1  -1   26.84    2.00
   4   1   1   25.48    2.03
  -4   1  -1   26.17    2.48
   4   1   1   24.33    2.09
  -4  -1  -1   31.40    3.85
   4  -1   1   25.98    2.48
  -4  -1  -1   24.56    2.03
   4  -1   1   24.63    1.94
   4   1   2  145.32    4.35
   4   1   2  149.45    4.71
  -4   1  -2  151.67    5.30
   4   1   2  147.41    5.26
  -4   1  -2  150.28    5.78
  -4  -1  -2  155.82    4.77
   4  -1   2  155.23    5.37
   4  -1   2  143.95    5.54
   4   1   3  153.47    4.44
   4   1   3  153.08    5.64
  -4   1  -3  160.65    6.03
   4   1   3  149.10    4.41
  -4   1  -3  153.12    5.77
  -4  -1  -3  162.52    4.73
   4  -1   3  149.57    5.15
  -4  -1  -3  162.90    5.62
   4  -1   3  155.98    5.77
   4   1   4    1.94    0.89
  -4   1  -4    1.73    0.98
  -4   1  -4    1.15    0.81
   4   1   4    0.42    0.49
  -4  -1  -4    1.34    0.91
   4  -1   4    1.03    0.88
  -4  -1  -4    1.56    0.67
  -4  -1  -4    0.23    0.69
   4  -1   4    1.34    0.80
  -4  -1  -4    1.81    0.82
  -4   1  -5   12.57    2.08
   4   1   5   15.97    1.91
  -4   1  -5   17.15    2.61
   4   1   5   17.93    2.74
   4  -1   5   17.28    2.41
   4  -1   5   16.11    2.61
  -4  -1  -5   16.50    1.54
  -4  -1  -5   13.92    1.30
  -4  -1  -5   14.47    2.08
  -4  -1  -5   24.19    3.59
   4   1   6    3.17    1.38
   4   1   6    5.41    1.30
  -4   1  -6    5.32    1.74
  -4  -1  -6    2.53    1.01
  -4  -1  -6    3.49    1.03
   4  -1   6    2.83    1.32
  -4  -1  -6    4.44    1.00
  -4  -1  -6    5.06    1.45
   4  -1   6    4.16    1.41
   4   1   7    2.01    0.95
  -4   1  -7    2.28    1.19
   4   1   7    2.53    1.44
  -4  -1  -7    1.52    1.00
  -4  -1  -7    4.85    1.65
  -4  -1  -7    3.62    0.95
  -4  -1  -7    3.13    1.04
   4  -1   7    1.62    0.97
  -4   1  -8   36.04    3.60
  -4  -1  -8   34.95    3.60
  -4  -1  -8   40.89    2.68
  -4  -1  -8   38.97    2.38
  -4  -1  -8   34.48    3.16
   4  -1   8   41.47    3.31
   4   1   9   24.46    3.80
  -4   1  -9   27.84    4.00
   4  -1   9   30.69    3.89
  -4  -1  -9   34.96    5.02
  -4  -1  -9   29.85    3.93
  -4  -1  -9   27.85    2.41
  -4  -1  -9   25.58    2.08
   4   1  10    0.34    0.96
  -4   1 -10    0.21    0.88
  -4  -1 -10    0.16    0.61
  -4  -1 -10   -0.31    0.70
   4  -1  10    0.78    0.96
  -4  -1 -10   -0.82    0.38
  -4  -1 -10   -0.44    0.78
  -4   1 -11   14.00    3.07
  -4   1 -11   23.37    4.47
   4  -1  11   15.58    2.92
  -4  -1 -11   16.39    2.76
  -4  -1 -11   11.74    2.44
  -4  -1 -11   15.97    3.70
  -4  -1 -11   13.87    2.23
  -4   1 -12   46.54    6.05
  -4   1 -12   44.05    6.33
  -4  -1 -12   48.43    5.05
  -4  -1 -12   52.77    3.31
  -4  -1 -12   47.70    6.18
  -4  -1 -12   51.40    3.90
  -4  -1 -12   51.56    4.38
  -4   1 -13    0.90    1.26
  -4   1 -13    0.50    1.05
  -4   1 -13    1.56    1.50
  -4  -1 -13    1.37    1.43
  -4  -1 -13    1.87    0.99
  -4  -1 -13   -0.26    0.64
  -4  -1 -13    2.52    1.67
  -4  -1 -13    1.81    1.43
  -4   1 -14   -0.72    0.84
  -4   1 -14   -0.42    1.16
  -4   1 -14   -0.07    1.23
  -4  -1 -14    0.57    1.21
  -4  -1 -14    1.04    1.59
  -4  -1 -14    3.88    1.89
  -4  -1 -14   -0.29    0.92
   4   2 -14    6.50    1.71
   4   2 -14    4.00    2.55
   4   2 -14    6.94    2.91
   4   2 -14    9.92    3.80
   4  -2 -14    6.24    2.33
   4  -2 -14    5.82    2.14
   4  -2 -14    5.53    2.52
   4  -2 -14    4.67    1.48
   4  -2 -14   -0.51    1.37
   4   2 -13    2.33    2.19
   4   2 -13    1.11    0.88
   4   2 -13    2.42    1.14
   4   2 -13    2.03    2.12
   4   2 -13    0.37    1.10
   4  -2 -13    3.02    1.62
   4  -2 -13    2.66    2.36
   4  -2 -13    3.40    2.43
   4  -2 -13    3.18    1.25
   4  -2 -13    0.72    1.17
   4   2 -12    1.34    1.69
   4   2 -12   -0.87    1.02
   4   2 -12    0.27    0.67
   4   2 -12    1.38    0.93
   4  -2 -12    0.75    1.06
   4  -2 -12    0.74    0.98
   4  -2 -12    0.86    0.82
   4  -2 -12   -0.58    0.92
   4  -2 -12    0.65    1.97
   4   2 -11    1.45    1.16
   4   2 -11    2.06    1.53
   4   2 -11    3.32    1.24
   4   2 -11    1.47    1.58
   4  -2 -11   -0.64    0.76
   4  -2 -11    1.23    0.92
   4  -2 -11   -0.09    0.60
   4  -2 -11   -0.68    0.92
   4  -2 -11    1.11    1.02
   4   2 -10    9.47    3.27
   4   2 -10   11.69    2.89
   4   2 -10    7.98    1.49
   4   2 -10    6.41    2.02
   4  -2 -10    7.05    1.92
  -4  -2  10    6.68    2.06
   4  -2 -10    7.42    2.72
   4   2  -9   57.50    2.95
   4   2  -9   59.47    4.85
  -4  -2   9   60.24    5.00
   4  -2  -9   50.46    5.16
   4  -2  -9   60.74    5.34
   4  -2  -9   63.57    3.87
   4  -2  -9   58.06    3.08
   4   2  -8   54.87    4.51
   4   2  -8   56.13    2.70
  -4   2   8   56.64    4.91
   4   2  -8   51.02    4.89
   4  -2  -8   59.38    3.48
   4  -2  -8   52.65    6.54
   4  -2  -8   54.30    2.83
   4  -2  -8   52.79    4.89
  -4  -2   8   51.73    4.27
   4   2  -7   12.22    2.86
   4   2  -7   15.87    2.69
  -4   2   7   13.00    1.80
   4   2  -7   13.94    1.28
  -4   2   7   18.24    3.38
   4  -2  -7   14.70    3.55
  -4  -2   7   13.63    2.75
   4  -2  -7   14.92    3.23
   4  -2  -7   18.40    2.39
   4   2  -6  109.40    6.63
   4   2  -6  109.93    5.87
  -4   2   6  105.26    3.92
  -4   2   6  108.64    6.27
   4   2  -6  107.31    3.40
  -4  -2   6  106.04    5.66
   4  -2  -6  104.08    4.23
   4  -2  -6  109.74    6.47
   4  -2  -6  105.12    3.71
   4  -2  -6  101.68    6.28
  -4   2   5    5.44    1.04
   4   2  -5    5.41    1.77
  -4   2   5    5.25    2.01
   4   2  -5    2.59    1.22
   4  -2  -5    5.61    1.27
   4  -2  -5    6.15    1.49
  -4  -2   5    4.17    0.75
  -4  -2   5    5.13    1.65
   4  -2  -5    1.87    1.21
   4  -2  -5    4.85    1.97
  -4   2   4    3.42    1.09
   4   2  -4    2.03    1.28
  -4   2   4    1.43    1.17
   4   2  -4    3.05    1.10
   4  -2  -4    3.67    0.79
  -4  -2   4    2.11    0.59
   4  -2  -4    2.55    1.63
  -4  -2   4    3.32    1.15
   4  -2  -4    2.84    1.55
   4  -2  -4    4.31    1.22
   4   2  -3    1.63    1.22
   4   2  -3    0.59    0.67
  -4   2   3    1.58    1.25
   4  -2  -3    0.86    1.02
   4  -2  -3    1.35    0.59
   4  -2  -3   -0.63    0.67
  -4  -2   3    1.74    1.04
  -4  -2   3    0.56    0.46
  -4   2   2    0.53    0.68
   4   2  -2    0.01    0.60
   4   2  -2    2.06    1.11
  -4   2   2    1.05    0.98
  -4   2   2    1.00    0.60
   4  -2  -2    1.19    0.61
  -4  -2   2    0.29    0.63
   4  -2  -2    1.83    1.26
  -4   2   1   27.74    2.83
   4   2  -1   33.08    2.11
   4   2  -1   33.31    2.73
   4   2  -1   33.07    3.02
  -4   2   1   29.20    1.98
   4  -2  -1   31.70    3.13
  -4  -2   1   33.60    2.82
   4  -2  -1   31.78    1.98
  -4  -2   1   32.52    2.58
   4  -2  -1   31.39    2.67
   4   2   0   10.99    1.74
   4   2   0   11.13    1.59
  -4   2   0   11.78    2.56
   4   2   0   10.54    1.99
   4   2   0    8.38    1.57
  -4   2   0    9.33    1.60
   4  -2   0   10.66    1.92
   4  -2   0   11.93    1.69
  -4  -2   0   10.71    2.15
  -4  -2   0    8.46    1.56
   4  -2   0   11.19    2.14
   4   2   1  255.01    6.71
  -4   2  -1  242.82    6.82
   4   2   1  241.13    8.60
   4   2   1  236.91    6.66
  -4   2  -1  236.04    8.11
   4   2   1  228.10    6.74
  -4  -2  -1  243.45    6.82
   4  -2   1  248.26    6.38
  -4  -2  -1  240.90    6.45
  -4  -2  -1  246.18    8.39
   4  -2   1  239.41    6.80
   4  -2   1  246.11    8.07
  -4   2  -2   46.42    3.45
   4   2   2   42.41    2.31
   4   2   2   43.68    2.91
   4   2   2   42.56    2.58
  -4  -2  -2   41.74    3.58
  -4  -2  -2   46.60    2.65
   4  -2   2   42.28    2.92
  -4  -2  -2   41.35    2.13
  -4  -2  -2   40.90    2.76
   4  -2   2   41.30    3.22
   4  -2   2   41.44    2.10
   4   2   3   74.35    3.46
  -4   2  -3   72.34    3.93
  -4   2  -3   74.97    4.42
   4   2   3   71.55    3.98
   4  -2   3   67.47    3.90
  -4  -2  -3   71.65    3.83
  -4  -2  -3   76.47    4.93
  -4  -2  -3   72.93    3.31
  -4   2  -4   82.84    4.75
   4   2   4   84.72    3.74
   4   2   4   80.90    4.47
  -4   2  -4   80.48    4.40
  -4  -2  -4   75.10    3.42
   4  -2   4   77.27    3.64
  -4   2  -5    5.14    1.67
   4   2   5    3.35    1.04
   4   2   5    6.01    1.64
  -4   2  -5    8.31    1.91
  -4  -2  -5    6.61    1.32
  -4  -2  -5    5.88    1.55
   4  -2   5    7.24    1.96
   4  -2   5    8.79    1.71
   4   2   6   -0.02    0.72
  -4   2  -6    1.11    0.99
  -4   2  -6   -0.38    0.49
   4   2   6    1.32    0.80
  -4  -2  -6    1.13    0.93
   4  -2   6    1.08    0.78
   4  -2   6    0.56    0.90
  -4  -2  -6    0.14    0.58
  -4  -2  -6    1.95    0.84
   4   2   7  104.56    4.79
   4   2   7  116.61    6.16
  -4   2  -7   98.42    5.73
  -4  -2  -7   96.70    4.28
  -4  -2  -7   92.87    5.69
   4  -2   7  110.30    4.98
   4  -2   7   91.19    5.64
  -4  -2  -7   97.40    5.39
   4   2   8   18.64    2.79
   4   2   8   16.83    2.86
  -4   2  -8   16.81    3.26
   4  -2   8   15.60    2.61
  -4  -2  -8   15.80    2.28
  -4  -2  -8   15.38    3.14
   4  -2   8   13.02    2.74
  -4  -2  -8   12.25    2.70
   4   2   9   13.98    2.44
  -4   2  -9    8.05    2.13
   4   2   9   10.42    2.66
  -4  -2  -9    5.81    1.85
   4  -2   9   20.13    3.09
  -4  -2  -9   15.63    3.27
  -4  -2  -9   18.04    2.60
  -4   2 -10    2.04    1.65
  -4   2 -10    5.18    1.85
  -4  -2 -10    1.20    1.21
  -4  -2 -10    4.06    1.81
  -4  -2 -10    2.97    1.15
   4  -2  10    5.42    1.67
  -4  -2 -10    4.04    1.15
  -4   2 -11   47.72    6.56
  -4   2 -11   43.77    5.64
  -4  -2 -11   40.50    3.16
  -4  -2 -11   41.74    5.67
  -4  -2 -11   44.13    6.29
   4  -2  11   38.49    3.53
  -4   2 -12    1.12    1.24
  -4   2 -12    0.09    1.10
  -4  -2 -12   -0.36    1.00
  -4  -2 -12    0.19    0.71
  -4  -2 -12    0.65    0.89
  -4  -2 -12   -0.20    0.75
  -4  -2 -12   -0.82    0.57
  -4   2 -13   50.30    5.19
  -4   2 -13   49.84    7.21
  -4  -2 -13   47.66    4.59
  -4  -2 -13   41.31    3.40
  -4  -2 -13   61.90    4.34
  -4  -2 -13   48.10    6.07
  -4  -2 -13   38.74    5.55
  -4   2 -14    2.12    1.90
  -4   2 -14    1.47    1.72
  -4   2 -14    3.02    2.28
  -4  -2 -14    1.29    1.10
  -4  -2 -14    0.72    1.51
  -4  -2 -14   -0.05    0.92
  -4  -2 -14    2.68    1.78
   4   3 -14    1.32    2.09
   4   3 -14    1.77    1.76
   4   3 -14    0.78    1.07
   4   3 -14   -0.02    1.48
   4  -3 -14    0.88    1.28
   4  -3 -14    1.18    1.05
   4  -3 -14    0.14    1.08
   4  -3 -14    1.12    1.14
   4  -3 -14    0.60    1.58
   4   3 -13   -0.86    1.17
   4   3 -13    0.67    1.57
   4   3 -13    2.02    1.16
   4  -3 -13    2.41    1.31
   4  -3 -13    1.62    1.81
   4  -3 -13    3.40    1.45
   4  -3 -13    3.96    2.63
   4  -3 -13    4.98    1.96
   4   3 -12   -0.22    0.58
   4   3 -12   -1.07    0.53
   4   3 -12    1.24    1.83
   4  -3 -12   -0.41    0.59
   4  -3 -12   -0.73    1.18
   4  -3 -12    0.79    0.94
   4  -3 -12    0.62    1.27
   4   3 -11    9.66    3.12
   4   3 -11   12.03    3.68
   4   3 -11   10.51    2.04
   4  -3 -11    9.73    3.20
   4  -3 -11    6.23    2.46
   4  -3 -11    9.00    1.77
   4  -3 -11   12.62    2.72
   4   3 -10    0.80    0.83
   4   3 -10    1.19    1.27
   4   3 -10    1.62    1.59
  -4   3  10   -0.46    0.88
   4  -3 -10   -0.22    0.79
   4  -3 -10    3.04    2.04
  -4  -3  10    0.55    1.06
   4  -3 -10    1.46    1.00
   4   3  -9    4.07    2.36
   4   3  -9    6.18    2.25
   4   3  -9    7.46    1.49
  -4   3   9    5.49    2.24
  -4  -3   9    7.65    1.59
  -4  -3   9    4.84    1.93
   4  -3  -9   14.35    3.29
   4  -3  -9    5.18    1.84
  -4   3   8    3.67    1.95
   4   3  -8   -0.44    0.54
   4   3  -8    0.32    0.48
   4   3  -8    1.47    1.49
   4  -3  -8    1.59    1.27
  -4  -3   8    1.82    0.87
   4  -3  -8    1.52    0.96
   4  -3  -8    2.88    1.79
   4   3  -7    0.18    0.67
   4   3  -7    0.52    0.97
  -4   3   7    0.01    0.74
   4   3  -7    0.02    0.50
   4  -3  -7   -0.12    0.85
  -4  -3   7    0.77    0.60
   4  -3  -7    0.33    0.93
   4  -3  -7    0.35    0.56
  -4  -3   7    0.07    0.96
   4   3  -6    6.20    2.00
  -4   3   6    5.56    1.67
   4   3  -6   11.58    1.72
   4   3  -6   12.44    2.92
  -4  -3   6    7.64    1.30
   4  -3  -6    6.37    1.73
   4  -3  -6    7.62    2.43
   4  -3  -6    7.10    1.39
  -4  -3   6   10.12    2.46
  -4   3   5    1.99    1.39
   4   3  -5    5.44    1.95
   4   3  -5    1.44    0.93
   4  -3  -5    1.91    1.20
   4  -3  -5    1.11    1.15
   4  -3  -5    1.27    0.75
  -4  -3   5    2.34    1.25
  -4  -3   5    2.35    0.77
  -4   3   4   57.59    4.46
   4   3  -4   60.87    2.55
  -4   3   4   64.04    2.37
   4   3  -4   52.37    4.32
   4   3  -4   59.63    4.29
   4  -3  -4   56.50    4.59
   4  -3  -4   64.63    3.11
  -4  -3   4   61.10    2.77
   4  -3  -4   66.27    4.65
  -4  -3   4   65.26    4.28
  -4   3   3   46.13    2.30
  -4   3   3   47.00    3.95
   4   3  -3   48.28    3.79
   4   3  -3   46.96    2.32
  -4   3   3   47.42    2.78
   4   3  -3   44.16    3.77
  -4  -3   3   49.00    2.59
   4  -3  -3   45.60    2.59
   4  -3  -3   49.01    3.83
  -4  -3   3   44.12    3.39
   4  -3  -3   42.73    3.93
  -4   3   2  142.54    5.01
  -4   3   2  145.06    6.93
   4   3  -2  148.17    4.61
   4   3  -2  141.94    6.26
   4   3  -2  148.24    6.58
  -4   3   2  152.41    6.00
   4  -3  -2  132.38    6.04
  -4  -3   2  146.26    4.98
   4  -3  -2  135.00    4.70
   4  -3  -2  150.52    7.00
  -4  -3   2  147.95    6.27
   4   3  -1    0.01    0.83
   4   3  -1    1.23    0.66
  -4   3   1    0.13    0.53
  -4   3   1    1.73    1.26
   4   3  -1    1.04    1.03
   4   3  -1    1.01    1.11
  -4  -3   1    0.75    0.86
   4  -3  -1   -0.38    0.75
   4  -3  -1    0.30    0.59
   4  -3  -1    1.07    0.96
   4   3   0  280.49    8.11
   4   3   0  280.22    7.88
   4   3   0  285.76    9.50
   4   3   0  276.74    7.49
  -4   3   0  278.83    8.10
  -4   3   0  294.44    7.93
  -4   3   0  283.13    9.62
  -4  -3   0  289.19    9.05
  -4  -3   0  287.54    7.44
   4  -3   0  278.07    9.35
   4  -3   0  284.08    7.59
   4  -3   0  262.82    7.76
   4   3   1    5.72    1.28
   4   3   1    5.47    1.25
  -4   3  -1    6.59    1.96
  -4   3  -1    5.26    1.25
   4   3   1    6.35    1.36
   4   3   1    8.45    2.20
  -4   3  -1    5.17    1.32
   4  -3   1    7.48    1.43
   4  -3   1    6.91    1.55
   4  -3   1    4.35    1.47
  -4  -3  -1    6.33    1.83
  -4  -3  -1    4.05    1.55
  -4  -3  -1    5.58    1.22
  -4   3  -2  330.08    7.71
  -4   3  -2  305.95   10.15
   4   3   2  335.64    7.34
  -4   3  -2  337.09    9.31
   4   3   2  338.38    9.26
   4   3   2  333.12    8.88
   4  -3   2  329.08    7.46
  -4  -3  -2  334.79    9.03
   4  -3   2  346.89    9.34
  -4   3  -3  319.31   10.32
  -4   3  -3  318.35    9.46
   4   3   3  310.89    8.64
   4  -3   3  323.14    9.43
  -4  -3  -3  305.24   10.25
   4  -3   3  327.44    6.51
  -4  -3  -3  313.46    9.07
  -4   3  -4   51.66    3.67
   4   3   4   44.39    3.51
  -4   3  -4   56.08    4.24
   4   3   4   43.33    3.04
  -4  -3  -4   47.43    4.07
  -4  -3  -4   51.41    3.58
   4  -3   4   54.19    3.83
  -4  -3  -4   48.50    3.20
  -4   3  -5   36.50    3.51
   4   3   5   42.11    3.01
  -4   3  -5   39.69    3.42
   4   3   5   42.37    3.56
   4  -3   5   39.88    3.44
  -4  -3  -5   45.03    3.49
   4  -3   5   41.69    2.69
  -4  -3  -5   43.36    3.99
  -4  -3  -5   34.58    2.70
   4   3   6   34.03    2.87
   4   3   6   32.02    4.07
  -4   3  -6   32.03    3.22
  -4   3  -6   35.01    3.51
  -4  -3  -6   34.45    2.73
  -4  -3  -6   34.16    3.20
   4  -3   6   33.73    2.51
   4  -3   6   32.64    3.23
   4   3   7   12.35    2.68
  -4   3  -7   17.82    3.18
   4   3   7   25.16    3.35
  -4  -3  -7   13.78    2.52
  -4  -3  -7   21.89    2.86
   4  -3   7   20.35    3.17
   4  -3   7   21.84    2.70
   4   3   8   28.92    3.91
   4   3   8   31.85    3.05
  -4   3  -8   28.52    3.88
  -4   3  -8   27.18    3.74
   4  -3   8   27.07    2.45
  -4  -3  -8   20.51    3.27
  -4  -3  -8   27.30    3.57
   4  -3   8   41.83    5.39
  -4  -3  -8   28.64    2.63
   4   3   9   14.02    2.77
  -4   3  -9   12.48    3.07
  -4   3  -9   19.63    4.14
   4   3   9   14.05    3.31
   4  -3   9   13.35    2.29
  -4  -3  -9   17.59    3.39
   4  -3   9   11.66    2.91
  -4  -3  -9   15.09    2.57
  -4  -3  -9   12.15    3.21
  -4   3 -10   19.07    3.92
   4   3  10   18.30    3.22
  -4  -3 -10   26.27    3.48
   4  -3  10   16.32    2.70
  -4  -3 -10   20.16    3.77
  -4   3 -11    6.01    2.40
  -4   3 -11    4.57    1.87
  -4  -3 -11    4.12    1.64
   4  -3  11    8.05    2.09
  -4  -3 -11    6.79    2.34
  -4  -3 -11    2.88    1.37
  -4   3 -12    7.63    2.68
  -4   3 -12    8.27    3.18
  -4  -3 -12    8.31    2.59
  -4  -3 -12    6.79    3.04
  -4  -3 -12    5.94    1.85
  -4   3 -13    3.55    1.79
  -4   3 -13    3.00    2.13
  -4  -3 -13    2.91    1.63
  -4  -3 -13    3.52    1.70
  -4  -3 -13    0.86    1.32
  -4  -3 -13    6.38    2.69
  -4   3 -14   12.69    3.68
  -4   3 -14   10.12    3.17
  -4  -3 -14   13.16    2.66
  -4  -3 -14   14.85    3.49
  -4  -3 -14   11.24    3.08
  -4  -3 -14   21.60    4.27
   4   4 -13    6.04    3.13
   4   4 -13    2.27    1.20
   4   4 -13    1.42    1.91
   4  -4 -13    2.44    1.46
   4  -4 -13    2.65    2.10
   4  -4 -13    1.11    1.60
   4  -4 -13    1.65    2.00
   4   4 -12    0.84    1.54
   4   4 -12   -0.56    0.57
   4   4 -12   -0.16    1.20
   4  -4 -12   -0.30    0.80
   4  -4 -12   -1.55    0.96
   4  -4 -12    0.11    0.79
   4  -4 -12   -0.80    0.73
   4   4 -11   22.66    5.54
   4   4 -11   21.84    3.12
   4   4 -11   14.04    3.70
   4  -4 -11   19.50    3.17
   4  -4 -11   16.76    3.73
   4  -4 -11   18.89    4.62
  -4  -4  11   14.10    3.12
   4   4 -10    4.85    2.79
  -4   4  10    8.71    2.72
   4   4 -10    6.65    1.83
   4   4 -10    3.76    2.17
   4  -4 -10    4.65    2.43
   4  -4 -10    6.20    1.84
   4  -4 -10    7.04    2.60
  -4  -4  10    5.40    1.58
   4   4  -9    3.65    3.52
   4   4  -9    1.31    1.22
   4   4  -9    1.10    0.71
  -4  -4   9    0.80    0.88
   4  -4  -9   -1.03    0.47
  -4  -4   9    0.25    1.14
   4  -4  -9    0.60    1.35
   4  -4  -9   -0.34    0.80
   4   4  -8    3.70    1.88
   4   4  -8    4.55    2.44
   4   4  -8    4.16    1.15
  -4   4   8    1.78    1.53
  -4  -4   8    5.58    2.08
   4  -4  -8    1.01    1.48
  -4  -4   8    2.98    1.14
   4  -4  -8    3.05    2.02
   4  -4  -8    3.74    1.31
   4   4  -7    0.32    0.93
  -4   4   7    1.20    1.47
   4   4  -7    0.37    0.76
   4   4  -7    1.31    1.44
   4  -4  -7    1.73    1.59
   4  -4  -7    0.07    0.61
   4  -4  -7   -0.67    0.45
  -4  -4   7    0.65    0.69
  -4  -4   7   -0.13    0.72
   4   4  -6  109.93    6.62
  -4   4   6   97.29    6.27
   4   4  -6  117.42    7.18
   4   4  -6  111.09    4.82
  -4  -4   6  113.44    6.45
   4  -4  -6  111.70    5.00
   4  -4  -6  107.89    6.74
   4  -4  -6  112.93    6.96
  -4  -4   6  114.95    4.47
   4   4  -5    6.91    1.54
   4   4  -5    5.99    2.15
  -4   4   5    5.22    1.86
   4   4  -5    7.35    1.98
  -4  -4   5    6.58    1.35
   4  -4  -5    9.35    1.76
   4  -4  -5    5.51    1.99
  -4  -4   5    5.59    1.74
   4   4  -4   68.46    4.33
  -4   4   4   71.20    5.07
   4   4  -4   75.98    5.22
   4   4  -4   72.76    5.03
   4   4  -4   71.91    2.80
  -4  -4   4   71.08    3.48
   4  -4  -4   77.10    5.38
   4  -4  -4   73.07    5.05
  -4  -4   4   77.95    4.90
   4  -4  -4   78.68    3.97
  -4   4   3   71.12    4.90
   4   4  -3   83.83    5.19
   4   4  -3   83.26    5.28
  -4   4   3   71.89    5.16
   4   4  -3   68.98    3.02
   4   4  -3   71.38    4.28
   4  -4  -3   77.69    5.24
  -4  -4   3   66.27    4.45
  -4  -4   3   75.67    3.72
   4  -4  -3   75.20    3.84
   4  -4  -3   67.75    4.66
   4   4  -2   16.21    2.52
  -4   4   2   11.06    2.33
   4   4  -2   15.38    2.76
  -4   4   2   14.47    2.47
   4   4  -2   14.18    1.81
   4   4  -2   12.95    2.40
   4  -4  -2   22.04    2.61
  -4  -4   2   24.02    3.66
   4  -4  -2   16.29    2.92
   4  -4  -2   13.23    2.70
  -4  -4   2   19.91    2.82
   4   4  -1    0.37    0.77
   4   4  -1    0.25    0.55
  -4   4   1   -0.09    0.66
   4   4  -1    0.57    0.91
  -4   4   1    0.24    0.54
   4   4  -1    1.74    1.26
  -4   4   1   -0.24    1.04
  -4  -4   1   -0.15    0.47
  -4  -4   1    0.59    0.69
   4  -4  -1   -0.47    0.38
   4  -4  -1    0.32    0.70
   4  -4  -1    0.88    1.09
   4   4   0   25.59    2.25
  -4   4   0   38.83    4.90
  -4   4   0   32.57    2.80
   4   4   0   30.31    2.55
   4   4   0   19.88    2.62
   4   4   0   32.52    2.81
  -4   4   0   26.21    2.50
   4  -4   0   26.94    3.76
   4  -4   0   27.79    2.51
  -4  -4   0   22.93    2.15
  -4  -4   0   24.25    2.88
   4   4   1   19.22    2.39
   4   4   1   19.45    2.70
  -4   4  -1   21.76    2.16
  -4   4  -1   15.58    2.71
  -4   4  -1   15.65    2.38
   4   4   1   20.31    3.23
   4   4   1   18.96    2.44
   4  -4   1   21.80    3.60
  -4  -4  -1   17.25    2.89
  -4  -4  -1   24.01    3.22
   4  -4   1   17.89    2.50
   4  -4   1   20.16    2.51
  -4  -4  -1   19.83    2.64
   4   4   2   95.96    5.77
   4   4   2   99.09    4.98
   4   4   2   99.96    5.00
   4   4   2   98.96    3.73
  -4   4  -2   99.97    5.84
  -4   4  -2   99.90    5.09
  -4   4  -2  101.79    4.25
  -4  -4  -2  102.78    5.52
  -4  -4  -2  101.87    4.86
  -4  -4  -2  102.85    4.86
   4  -4   2   94.66    4.84
   4  -4   2  101.58    4.12
   4   4   3    0.76    0.82
  -4   4  -3    1.51    1.19
   4   4   3    0.98    0.73
  -4   4  -3    1.47    1.22
  -4   4  -3    0.73    0.65
  -4  -4  -3    0.27    0.83
   4  -4   3    0.47    0.56
  -4  -4  -3    0.00    0.60
  -4  -4  -3    0.48    0.67
   4  -4   3    0.44    0.70
   4   4   4   15.37    2.62
   4   4   4   12.32    2.55
  -4   4  -4   10.96    2.13
  -4   4  -4   13.09    2.89
  -4  -4  -4   10.41    1.81
   4  -4   4   15.43    2.95
  -4  -4  -4   13.09    2.18
  -4  -4  -4    9.66    2.23
   4  -4   4   10.86    1.06
   4   4   5   85.96    4.87
  -4   4  -5   94.99    5.54
  -4   4  -5   92.89    5.88
   4   4   5  105.87    5.90
  -4  -4  -5   96.16    5.81
   4  -4   5   94.64    5.55
  -4  -4  -5   89.66    4.78
  -4  -4  -5  101.66    5.53
   4   4   6    1.61    1.08
   4   4   6    0.78    0.98
  -4   4  -6    0.36    0.80
  -4   4  -6    0.50    1.03
  -4   4  -6    0.21    0.81
   4  -4   6    0.00    0.61
  -4  -4  -6   -0.12    0.99
   4  -4   6    1.00    0.70
  -4  -4  -6    0.51    0.78
  -4  -4  -6    0.20    0.69
   4   4   7   14.73    2.73
  -4   4  -7   15.69    3.36
   4   4   7   11.84    2.48
  -4   4  -7    9.17    2.12
   4  -4   7   17.25    2.29
   4  -4   7   13.81    3.02
  -4  -4  -7   11.12    2.79
  -4  -4  -7   12.52    2.62
  -4  -4  -7   13.28    2.44
   4   4   8    7.59    2.24
  -4   4  -8    6.93    2.05
   4   4   8   10.98    2.35
  -4   4  -8   12.27    2.80
  -4  -4  -8    8.99    2.36
   4  -4   8    9.77    2.75
   4  -4   8    8.20    1.75
  -4  -4  -8   13.33    3.00
  -4  -4  -8   15.89    2.78
   4   4   9    1.24    1.35
  -4   4  -9    1.74    1.54
  -4   4  -9    2.09    2.87
  -4  -4  -9    1.61    1.17
   4  -4   9    1.32    0.93
   4  -4   9   -0.37    1.97
  -4  -4  -9    0.36    0.97
  -4   4 -10    4.14    1.65
  -4   4 -10    7.39    2.61
   4   4  10   11.62    2.86
  -4  -4 -10    9.17    2.32
   4  -4  10   13.20    2.31
  -4  -4 -10   10.97    2.30
   4  -4  10   13.23    3.40
  -4  -4 -10    9.27    2.82
  -4   4 -11    2.44    1.73
   4   4  11    1.21    1.42
  -4   4 -11    1.81    1.46
   4  -4  11    1.36    1.07
  -4  -4 -11    0.05    0.99
  -4  -4 -11    2.35    1.87
   4  -4  11    0.46    1.24
  -4  -4 -11    0.07    0.98
  -4   4 -12    0.28    1.22
  -4   4 -12    0.65    1.31
  -4  -4 -12    0.97    1.58
  -4  -4 -12    2.36    1.52
  -4  -4 -12    4.24    2.31
  -4   4 -13   26.34    6.06
  -4   4 -13   20.18    4.55
  -4  -4 -13   19.80    3.76
  -4  -4 -13   21.29    4.42
  -4  -4 -13   14.05    3.06
  -4  -4 -13   21.77    3.60
   4   5 -13   -0.01    1.25
   4   5 -13    0.48    1.25
   4   5 -13   -0.51    1.30
   4   5 -13   -0.37    1.02
   4  -5 -13   -1.87    0.74
   4  -5 -13    1.39    2.05
   4  -5 -13   -1.21    0.76
   4  -5 -13    0.21    0.86
   4  -5 -13   -0.45    1.03
   4   5 -12    0.01    0.83
   4   5 -12   -0.43    0.80
   4   5 -12    1.78    1.97
   4  -5 -12    0.59    1.01
   4  -5 -12    1.27    1.85
   4  -5 -12    0.03    0.89
   4   5 -11   16.21    2.83
   4   5 -11   20.47    5.07
  -4   5  11   22.20    4.34
   4   5 -11   22.33    5.15
   4  -5 -11   12.96    2.75
   4  -5 -11   16.62    3.87
   4  -5 -11   11.67    3.11
   4  -5 -11   12.18    3.17
  -4  -5  11   14.03    3.14
  -4  -5  11   21.62    3.22
   4   5 -10    8.06    3.10
   4   5 -10   10.74    3.45
   4   5 -10   13.30    2.63
  -4   5  10   13.50    3.27
  -4  -5  10    7.11    2.65
  -4  -5  10   14.38    2.49
   4  -5 -10   13.74    2.66
   4  -5 -10   11.63    3.44
   4  -5 -10    9.02    3.04
   4   5  -9   36.98    5.67
  -4   5   9   46.63    6.10
   4   5  -9   33.61    4.81
   4   5  -9   41.42    3.38
   4  -5  -9   46.77    3.81
   4  -5  -9   39.37    5.19
  -4  -5   9   40.41    3.18
   4  -5  -9   40.49    5.98
   4   5  -8    1.95    1.73
  -4   5   8    2.27    1.48
   4   5  -8    5.90    2.22
   4   5  -8    3.18    1.27
  -4  -5   8    5.75    2.12
   4  -5  -8    5.30    1.69
   4  -5  -8    2.07    1.66
  -4  -5   8    4.14    1.38
   4  -5  -8    2.92    1.84
   4   5  -7   17.16    3.80
   4   5  -7   13.18    3.15
   4   5  -7   17.77    2.83
   4   5  -7   20.32    3.15
  -4   5   7    9.60    2.48
   4  -5  -7   23.30    4.41
  -4  -5   7   18.09    3.28
  -4  -5   7   19.93    2.63
   4  -5  -7   18.35    3.03
   4  -5  -7   14.21    3.11
  -4   5   6   11.16    2.53
   4   5  -6    3.59    1.86
   4   5  -6    9.63    2.06
   4   5  -6    8.61    2.68
   4   5  -6    7.51    2.11
  -4  -5   6   10.21    1.83
   4  -5  -6   11.35    2.85
   4  -5  -6   10.69    2.81
  -4  -5   6    8.45    2.19
   4  -5  -6    9.66    1.99
   4   5  -5    0.04    0.85
   4   5  -5    1.10    0.89
  -4   5   5    1.56    1.15
  -4   5   5    1.65    1.52
   4  -5  -5    0.21    1.00
  -4  -5   5    6.29    1.93
   4  -5  -5    0.54    1.05
  -4  -5   5    1.33    0.88
   4  -5  -5    1.18    0.87
   4   5  -4    0.71    1.02
   4   5  -4   -0.06    0.42
   4   5  -4   -0.25    0.48
  -4   5   4   -0.19    0.80
  -4   5   4    0.11    0.96
   4  -5  -4   -0.15    0.69
   4  -5  -4    0.02    0.60
   4  -5  -4   -0.56    0.80
  -4  -5   4    0.59    0.68
  -4  -5   4   -0.57    0.39
  -4   5   3   23.64    3.33
   4   5  -3   25.28    1.90
   4   5  -3   28.99    2.89
  -4   5   3   14.49    2.78
   4   5  -3   17.92    2.99
   4  -5  -3   21.83    3.62
  -4  -5   3   27.28    2.50
  -4  -5   3   27.70    3.91
   4  -5  -3   26.18    2.51
   4  -5  -3   26.33    3.92
  -4   5   2    7.22    2.21
  -4   5   2   12.39    3.17
  -4   5   2    9.41    1.35
   4   5  -2    8.70    1.97
  -4   5   2    7.18    1.84
   4   5  -2    8.60    1.48
   4   5  -2    8.49    2.45
   4  -5  -2    7.03    1.75
  -4  -5   2    8.28    2.13
  -4  -5   2    8.54    1.70
   4  -5  -2    9.39    2.06
  -4  -5   2   11.73    1.75
   4  -5  -2   10.66    2.79
  -4   5   1   30.01    3.88
  -4   5   1   26.19    4.24
   4   5  -1   24.65    2.20
   4   5  -1   27.31    4.39
   4   5  -1   27.98    3.65
  -4   5   1   26.11    3.48
  -4  -5   1   24.93    3.24
   4  -5  -1   26.23    2.55
   4  -5  -1   23.76    4.07
   4  -5  -1   23.05    2.89
  -4  -5   1   23.82    2.13
  -4  -5   1   25.42    3.31
   4   5   0   48.34    3.29
  -4   5   0   49.11    3.72
  -4   5   0   48.27    4.33
   4   5   0   53.78    3.93
   4   5   0   47.94    4.16
  -4   5   0   62.35    4.12
  -4  -5   0   50.05    3.65
  -4  -5   0   53.27    3.95
   4  -5   0   51.49    4.33
   4  -5   0   58.30    3.83
  -4  -5   0   47.85    3.12
   4  -5   0   54.61    3.75
   4   5   1    9.58    1.92
  -4   5  -1   15.01    2.93
  -4   5  -1   10.83    2.61
   4   5   1    8.20    2.06
   4   5   1    8.77    1.83
  -4   5  -1   10.55    2.07
  -4  -5  -1    9.42    2.12
   4  -5   1    9.98    1.92
   4  -5   1    9.07    1.96
  -4  -5  -1    8.28    1.66
  -4  -5  -1    8.33    1.96
  -4   5  -2   27.12    3.61
  -4   5  -2   23.75    2.91
   4   5   2   18.35    2.65
   4   5   2   23.87    3.89
   4   5   2   25.64    3.35
  -4   5  -2   29.20    4.64
   4   5   2   20.03    1.83
  -4  -5  -2   24.66    3.54
   4  -5   2   31.68    3.94
  -4  -5  -2   31.56    3.96
   4  -5   2   22.32    2.23
  -4  -5  -2   26.27    3.59
  -4   5  -3  142.19    5.42
  -4   5  -3  154.75    7.98
   4   5   3  149.35    4.42
  -4   5  -3  134.79    6.64
  -4   5  -3  156.76    6.92
   4   5   3  138.04    6.64
   4   5   3  142.50    6.63
  -4  -5  -3  143.63    6.47
   4  -5   3  156.87    5.34
   4  -5   3  157.58    6.86
  -4  -5  -3  157.26    7.08
  -4  -5  -3  141.92    6.32
  -4   5  -4   38.40    2.50
  -4   5  -4   32.67    3.34
   4   5   4   35.39    4.59
  -4   5  -4   35.30    5.14
   4   5   4   38.99    3.42
  -4   5  -4   34.33    3.44
   4  -5   4   33.11    3.23
  -4  -5  -4   35.05    3.30
  -4  -5  -4   39.45    3.37
  -4  -5  -4   36.02    3.37
   4  -5   4   27.53    2.00
  -4   5  -5   29.52    3.60
  -4   5  -5   39.80    3.74
   4   5   5   45.99    3.81
   4   5   5   29.21    3.72
  -4   5  -5   37.32    2.32
  -4   5  -5   40.48    5.43
  -4  -5  -5   36.05    3.52
   4  -5   5   38.49    3.65
   4  -5   5   37.27    2.04
  -4  -5  -5   34.33    4.52
  -4  -5  -5   36.89    3.29
   4   5   6   63.95    4.64
  -4   5  -6   61.03    4.83
  -4   5  -6   56.16    4.84
   4   5   6   60.14    4.91
  -4  -5  -6   57.31    4.55
   4  -5   6   62.24    3.28
   4  -5   6   55.60    4.55
  -4  -5  -6   60.88    4.35
  -4  -5  -6   58.19    4.63
  -4   5  -7    8.55    2.75
  -4   5  -7    7.32    2.46
   4   5   7    8.11    2.02
  -4  -5  -7    9.71    2.17
   4  -5   7    8.62    1.55
  -4  -5  -7    9.08    2.16
   4  -5   7    6.60    1.67
  -4  -5  -7    7.31    2.17
   4   5   8   -0.87    0.60
  -4   5  -8    0.23    0.89
  -4   5  -8    1.38    1.26
  -4  -5  -8    0.91    1.24
  -4  -5  -8   -0.06    0.62
  -4  -5  -8   -0.36    0.72
   4  -5   8    0.27    0.94
   4  -5   8    0.11    0.54
  -4   5  -9   36.66    4.96
  -4   5  -9   35.21    4.61
   4  -5   9   39.20    2.78
  -4  -5  -9   47.95    4.07
  -4  -5  -9   28.49    4.17
  -4  -5  -9   48.36    6.08
  -4   5 -10   26.31    4.79
   4   5  10   40.23    5.70
  -4   5 -10   28.94    4.69
  -4  -5 -10   39.03    5.48
  -4  -5 -10   32.53    4.32
   4  -5  10   29.59    4.66
   4  -5  10   31.14    2.54
  -4  -5 -10   31.20    4.30
  -4   5 -11   31.20    5.37
   4   5  11   25.30    4.58
  -4   5 -11   27.84    4.84
   4  -5  11   24.66    2.31
  -4  -5 -11   27.37    4.73
  -4  -5 -11   26.49    4.65
  -4  -5 -11   20.44    4.09
  -4  -5 -11   27.96    4.07
   4  -5  11   27.82    4.81
  -4   5 -12    0.70    1.27
   4   5  12   -1.38    1.18
  -4   5 -12    1.68    1.79
  -4  -5 -12    3.90    2.23
  -4  -5 -12    0.42    1.24
   4  -5  12    0.27    1.38
  -4  -5 -12    1.60    1.49
  -4  -5 -12    1.20    2.20
  -4   5 -13   14.55    3.48
  -4   5 -13   25.18    6.94
  -4  -5 -13   22.76    4.06
  -4  -5 -13   23.10    5.26
  -4  -5 -13   25.23    5.04
   4   6 -12   -0.26    1.21
   4   6 -12    0.88    1.03
   4   6 -12   -0.90    1.05
   4   6 -12    0.76    1.51
   4  -6 -12    0.46    1.61
   4  -6 -12    1.04    1.27
   4  -6 -12    1.45    1.53
   4  -6 -12    0.19    1.81
   4   6 -11    5.19    2.63
  -4   6  11    7.68    2.81
   4   6 -11    6.83    2.09
   4   6 -11    4.61    2.17
   4   6 -11    2.65    1.66
   4  -6 -11    1.51    1.57
   4  -6 -11   10.13    3.15
  -4  -6  11    7.12    2.71
  -4  -6  11    9.85    2.37
   4  -6 -11    4.18    1.97
   4  -6 -11    2.81    2.15
  -4   6  10   -0.76    0.96
   4   6 -10   -0.40    0.70
   4   6 -10    0.92    1.38
   4   6 -10    0.27    1.20
   4   6 -10    0.30    1.01
  -4  -6  10   -0.07    0.81
   4  -6 -10    0.09    1.09
  -4  -6  10   -0.97    0.52
   4  -6 -10   -1.31    0.64
  -4   6   9   21.26    3.89
   4   6  -9   34.97    6.22
   4   6  -9   15.98    3.48
   4   6  -9   25.51    3.85
   4   6  -9   20.02    3.84
  -4  -6   9   23.84    4.77
  -4  -6   9   27.95    2.82
   4  -6  -9   21.60    4.07
   4  -6  -9   25.85    3.79
   4  -6  -9   21.23    4.16
  -4   6   8    0.26    1.32
   4   6  -8   -0.29    0.85
   4   6  -8    0.86    1.05
   4   6  -8    1.08    1.50
   4   6  -8   -0.95    0.51
   4  -6  -8    2.23    1.86
  -4  -6   8    0.68    1.16
   4  -6  -8    1.16    1.74
  -4  -6   8    0.78    0.94
   4  -6  -8   -0.26    0.78
   4   6  -7    0.22    0.85
  -4   6   7    0.55    1.32
   4   6  -7    1.50    1.07
   4   6  -7    0.14    0.86
   4  -6  -7    1.20    1.48
   4  -6  -7    0.52    1.29
  -4  -6   7    0.06    0.62
   4  -6  -7    1.75    1.20
   4   6  -6   11.82    2.60
  -4   6   6   17.60    3.62
   4   6  -6   12.91    2.91
   4  -6  -6   17.57    3.49
  -4  -6   6   14.30    2.38
   4  -6  -6   15.24    3.25
   4  -6  -6   14.13    2.58
   4   6  -5    4.03    1.38
  -4   6   5    5.03    1.75
  -4   6   5    6.24    2.10
  -4  -6   5    5.73    1.93
   4  -6  -5    9.03    1.98
  -4  -6   5    6.95    1.66
   4  -6  -5    6.64    2.32
   4  -6  -5    5.37    2.37
   4   6  -4   21.41    3.42
  -4   6   4   17.55    3.45
   4   6  -4   18.22    3.85
   4  -6  -4   21.25    3.40
  -4  -6   4   22.74    3.29
   4  -6  -4   20.51    3.13
   4  -6  -4   10.13    2.61
   4   6  -3   47.80    3.99
   4   6  -3   49.81    2.86
  -4   6   3   52.20    4.75
  -4   6   3   31.85    4.16
   4   6  -3   46.96    4.42
   4  -6  -3   51.38    4.45
  -4  -6   3   52.42    4.31
  -4  -6   3   46.18    3.60
   4  -6  -3   46.00    3.63
   4  -6  -3   51.32    4.64
  -4   6   2    1.81    1.13
   4   6  -2    3.45    1.52
  -4   6   2    2.08    1.58
   4   6  -2    1.93    1.30
  -4   6   2    2.58    1.50
  -4   6   2    4.37    1.02
   4   6  -2    6.00    1.47
  -4  -6   2    2.66    0.87
  -4  -6   2    3.22    1.20
   4  -6  -2    7.26    2.24
   4  -6  -2    4.85    1.63
   4  -6  -2    2.68    1.34
  -4  -6   2    4.20    1.68
  -4   6   1   35.10    4.86
  -4   6   1   26.86    3.35
   4   6  -1   34.57    2.78
  -4   6   1   36.93    3.56
  -4   6   1   34.83    2.55
   4   6  -1   44.01    5.67
   4   6  -1   33.64    3.33
   4  -6  -1   25.40    3.96
  -4  -6   1   35.66    4.50
  -4  -6   1   33.18    2.60
  -4  -6   1   37.04    3.39
  -4  -6   1   36.74    3.40
   4  -6  -1   30.10    3.73
   4  -6  -1   30.61    3.01
   4   6   0   47.80    4.31
  -4   6   0   45.84    3.17
   4   6   0   48.49    4.02
  -4   6   0   46.57    3.83
  -4   6   0   51.57    4.69
   4   6   0   51.44    3.58
  -4   6   0   50.43    4.08
  -4  -6   0   43.64    3.16
   4  -6   0   49.91    3.90
  -4  -6   0   53.19    4.25
   4  -6   0   40.69    3.51
  -4  -6   0   49.07    3.96
  -4  -6   0   46.12    3.79
  -4   6  -1   28.08    4.26
  -4   6  -1   28.70    3.92
   4   6   1   22.57    3.31
   4   6   1   21.04    3.32
  -4   6  -1   25.64    2.56
  -4   6  -1   23.66    3.95
   4   6   1   18.06    3.29
  -4  -6  -1   22.04    3.37
   4  -6   1   23.94    3.26
   4  -6   1   27.10    2.74
  -4  -6  -1   24.03    3.71
  -4  -6  -1   24.83    3.24
  -4   6  -2    7.55    2.41
   4   6   2    6.77    1.96
  -4   6  -2    8.10    1.89
  -4   6  -2    8.57    2.23
   4   6   2    4.39    1.45
   4   6   2    6.23    1.98
  -4   6  -2    9.37    2.03
   4  -6   2    6.96    1.67
  -4  -6  -2    7.05    1.72
   4  -6   2    6.44    1.77
  -4  -6  -2    4.18    1.35
  -4  -6  -2    4.93    1.44
   4   6   3    1.72    1.36
  -4   6  -3    4.09    1.32
  -4   6  -3    2.36    1.19
   4   6   3    2.74    1.45
  -4   6  -3    1.89    1.02
   4   6   3    2.22    1.73
  -4   6  -3    6.59    2.43
   4  -6   3    1.80    1.27
  -4  -6  -3    3.97    1.58
  -4  -6  -3    3.59    1.42
  -4  -6  -3    3.36    1.32
   4  -6   3    5.91    1.41
  -4   6  -4    0.33    0.96
   4   6   4    0.70    1.12
   4   6   4    0.76    0.85
  -4   6  -4   -0.20    0.60
  -4   6  -4    0.04    0.60
  -4  -6  -4    0.23    0.93
  -4  -6  -4   -0.10    0.79
   4  -6   4    1.43    1.11
  -4  -6  -4   -0.08    0.54
  -4   6  -5   34.04    5.09
   4   6   5   21.73    3.17
  -4   6  -5   22.79    3.81
  -4   6  -5   36.78    4.76
  -4  -6  -5   35.70    4.48
  -4  -6  -5   22.56    3.48
   4  -6   5   28.29    4.02
  -4  -6  -5   22.43    3.27
   4  -6   5   25.41    1.98
  -4   6  -6   33.38    5.39
  -4   6  -6   46.56    6.44
  -4   6  -6   33.27    2.38
   4   6   6   21.33    3.85
  -4   6  -6   28.48    4.01
   4  -6   6   32.77    4.90
  -4  -6  -6   32.32    4.07
  -4  -6  -6   33.61    4.32
  -4  -6  -6   24.99    3.73
  -4   6  -7   11.13    2.57
   4   6   7    6.97    1.92
  -4   6  -7   11.35    3.03
  -4   6  -7    9.79    2.55
  -4  -6  -7   10.09    2.40
  -4  -6  -7   10.35    2.27
  -4  -6  -7   11.71    2.48
   4  -6   7    7.17    2.17
   4  -6   7   12.59    1.94
  -4   6  -8    6.33    2.02
   4   6   8    5.52    1.90
  -4   6  -8    4.45    1.64
  -4  -6  -8    4.17    1.75
   4  -6   8    5.94    1.37
  -4  -6  -8    1.85    1.47
  -4  -6  -8    3.53    1.80
   4   6   9    3.48    2.22
  -4   6  -9    4.84    1.95
  -4   6  -9    1.61    1.47
   4  -6   9    6.71    2.36
  -4  -6  -9    3.01    1.59
  -4  -6  -9    2.07    1.54
   4  -6   9    4.66    1.22
  -4  -6  -9    1.47    1.78
   4   6  10    1.03    1.39
  -4   6 -10    0.15    1.07
  -4   6 -10   -0.77    0.37
  -4  -6 -10    0.20    1.06
  -4  -6 -10    1.71    1.49
   4  -6  10   -0.65    0.79
  -4  -6 -10    0.42    1.27
  -4   6 -11   15.05    3.71
  -4   6 -11   13.10    3.19
  -4  -6 -11   16.09    3.52
   4  -6  11   21.18    6.26
  -4  -6 -11   14.86    3.90
   4   6  12    9.76    2.96
  -4   6 -12    5.57    2.10
  -4   6 -12    8.29    3.19
  -4  -6 -12    7.94    2.63
  -4  -6 -12    7.75    2.67
  -4  -6 -12    6.27    2.67
   4  -6  12    9.48    3.41
  -4  -6 -12   11.50    3.35
   4   7 -12    0.97    1.66
  -4   7  12   -0.44    1.16
   4   7 -12   -0.14    0.90
   4   7 -12   -0.58    1.49
   4  -7 -12    0.16    1.33
   4  -7 -12   -0.42    1.12
  -4  -7  12    0.54    1.28
   4  -7 -12   -0.10    1.37
   4  -7 -12    1.96    2.29
   4   7 -11    3.42    1.91
   4   7 -11    0.82    1.69
   4   7 -11    1.95    1.66
   4   7 -11    1.23    1.50
   4  -7 -11   -0.63    1.06
  -4  -7  11    1.37    1.71
   4  -7 -11    1.74    1.84
  -4  -7  11    1.70    1.53
   4  -7 -11    1.66    1.12
   4  -7 -11    1.30    1.82
   4   7 -10   17.16    4.20
   4   7 -10    9.69    2.71
  -4   7  10   18.66    3.87
   4   7 -10   13.47    2.97
   4   7 -10   13.49    3.11
  -4  -7  10   19.91    4.79
   4  -7 -10   20.41    4.70
   4  -7 -10   15.03    3.14
  -4  -7  10   14.96    2.91
   4  -7 -10   17.37    4.03
  -4   7   9    0.61    1.33
   4   7  -9    0.75    1.76
   4   7  -9    2.33    1.65
   4   7  -9    1.25    1.44
   4   7  -9    1.36    1.82
   4  -7  -9   -0.03    1.11
  -4  -7   9   -0.31    0.89
  -4  -7   9    0.09    1.07
   4  -7  -9    3.52    2.37
   4  -7  -9    1.01    1.63
  -4   7   8   -0.88    0.83
   4   7  -8   -0.56    0.73
   4   7  -8   -0.57    0.87
   4   7  -8    0.49    0.98
  -4  -7   8   -0.17    0.86
   4  -7  -8   -1.42    0.61
   4  -7  -8   -0.49    1.01
   4  -7  -8    0.31    1.13
  -4  -7   8    0.75    1.25
  -4   7   7   19.98    4.18
   4   7  -7   22.19    3.69
   4   7  -7   11.85    2.55
   4  -7  -7   15.37    3.65
   4  -7  -7   20.83    4.11
  -4  -7   7   17.03    3.00
   4   7  -6   57.67    4.75
   4   7  -6   58.27    5.66
   4  -7  -6   66.24    5.60
   4  -7  -6   62.54    5.66
  -4  -7   6   56.43    4.12
   4  -7  -6   60.04    4.66
   4   7  -5    2.13    1.61
  -4   7   5    0.14    1.14
   4   7  -5    0.71    1.13
   4  -7  -5    7.64    2.53
   4  -7  -5    3.02    1.85
   4  -7  -5    0.64    0.99
  -4  -7   5    1.52    1.20
  -4   7   4    2.45    2.01
  -4   7   4    2.84    1.87
   4   7  -4    5.71    2.04
   4   7  -4    3.11    1.66
   4  -7  -4    3.88    1.91
   4  -7  -4    3.10    1.77
  -4  -7   4    4.96    1.82
  -4  -7   4    3.17    1.43
   4  -7  -4    2.60    1.46
   4   7  -3   42.32    4.05
  -4   7   3   48.94    6.48
  -4   7   3   46.16    4.54
   4  -7  -3   51.70    4.62
   4  -7  -3   53.80    4.98
  -4  -7   3   52.30    4.13
  -4  -7   3   48.74    4.38
   4  -7  -3   47.01    3.95
  -4   7   2   19.05    3.51
  -4   7   2   25.31    4.37
   4   7  -2   18.24    3.55
  -4   7   2   17.96    1.79
   4   7  -2   21.37    3.85
  -4   7   2   14.55    3.09
   4  -7  -2   20.55    3.37
  -4  -7   2   16.27    3.28
   4  -7  -2   15.20    3.33
   4  -7  -2   16.89    3.04
  -4  -7   2   18.81    2.99
  -4  -7   2   20.95    2.58
  -4   7   1   47.35    4.31
  -4   7   1   35.03    4.87
  -4   7   1   44.24    3.15
   4   7  -1   46.44    4.51
  -4   7   1   39.04    3.92
   4   7  -1   25.27    3.97
  -4  -7   1   35.22    3.58
   4  -7  -1   41.54    3.75
  -4  -7   1   45.98    4.03
   4  -7  -1   42.37    3.91
  -4  -7   1   44.92    3.90
  -4  -7   1   43.92    3.15
  -4   7   0    1.01    0.92
   4   7   0    0.73    1.03
  -4   7   0    1.91    1.34
  -4   7   0    5.75    2.23
  -4   7   0    2.72    1.40
  -4  -7   0    1.25    0.98
  -4  -7   0    1.79    1.35
   4  -7   0    1.67    1.19
  -4  -7   0    2.27    1.15
   4  -7   0    4.30    1.51
  -4  -7   0    1.27    1.01
  -4   7  -1    5.70    1.76
  -4   7  -1    1.90    1.54
   4   7   1    2.27    1.77
  -4   7  -1    1.39    1.23
   4   7   1    3.45    2.34
   4  -7   1    2.10    1.24
  -4  -7  -1    2.95    1.34
  -4  -7  -1    2.97    1.41
  -4  -7  -1    2.15    1.05
   4  -7   1    4.45    1.80
  -4   7  -2   18.19    2.98
  -4   7  -2   14.07    3.02
  -4   7  -2   15.12    2.70
  -4   7  -2   16.27    3.07
   4   7   2   13.85    2.81
   4   7   2   11.62    2.35
  -4  -7  -2   13.24    2.60
  -4  -7  -2   16.85    3.39
   4  -7   2   15.39    2.89
  -4  -7  -2   15.63    2.76
   4  -7   2   15.52    2.87
  -4   7  -3   33.18    3.09
  -4   7  -3   28.19    4.58
   4   7   3   25.30    3.47
  -4   7  -3   26.77    3.62
   4   7   3   28.54    2.35
  -4   7  -3   30.56    5.21
  -4  -7  -3   30.04    4.10
  -4  -7  -3   35.17    3.44
  -4  -7  -3   31.15    3.92
   4  -7   3   36.36    3.65
   4  -7   3   27.91    2.71
  -4   7  -4   18.13    3.25
  -4   7  -4   11.19    4.13
  -4   7  -4   21.15    2.99
   4   7   4   20.99    3.93
  -4   7  -4   13.95    2.57
  -4  -7  -4   24.84    3.50
   4  -7   4   24.74    2.36
  -4  -7  -4   18.99    3.33
  -4  -7  -4   20.28    3.49
  -4   7  -5   -0.32    0.65
   4   7   5   -0.58    0.67
  -4   7  -5   -0.70    0.87
  -4   7  -5   -0.35    0.61
  -4   7  -5    0.43    1.00
   4  -7   5    2.74    2.20
  -4  -7  -5    0.80    1.02
  -4  -7  -5   -0.17    0.79
  -4  -7  -5    0.27    0.81
   4  -7   5    0.87    0.74
  -4   7  -6   57.92    5.32
  -4   7  -6   54.21    3.50
   4   7   6   49.01    4.66
  -4   7  -6   46.31    4.70
  -4   7  -6   60.54    5.81
  -4  -7  -6   57.42    4.40
  -4  -7  -6   53.67    4.89
  -4  -7  -6   51.19    4.51
  -4   7  -7    2.68    1.86
  -4   7  -7    3.23    1.27
   4   7   7    3.79    1.98
  -4   7  -7    1.48    1.63
  -4   7  -7    3.03    2.05
  -4  -7  -7    5.20    1.69
   4  -7   7    5.00    1.22
  -4  -7  -7    1.46    1.41
  -4  -7  -7    2.34    1.53
   4  -7   7    4.74    1.92
  -4   7  -8   12.66    3.36
  -4   7  -8   25.25    4.99
  -4   7  -8   20.67    4.21
  -4  -7  -8   22.61    4.18
   4  -7   8   20.08    1.86
   4  -7   8   11.64    2.61
  -4  -7  -8   17.79    3.83
  -4  -7  -8   23.70    3.71
  -4   7  -9   10.54    2.92
  -4   7  -9   15.94    3.96
  -4  -7  -9   14.63    2.88
  -4  -7  -9   12.81    3.24
   4  -7   9    9.11    2.27
  -4  -7  -9    8.27    2.47
  -4   7 -10    6.25    2.52
   4   7  10   -0.49    0.83
  -4   7 -10    1.06    1.58
  -4  -7 -10   -0.30    1.01
  -4  -7 -10    0.37    1.03
  -4  -7 -10   -0.68    0.91
  -4   7 -11   16.16    4.17
   4   7  11   15.91    3.93
  -4   7 -11   13.96    3.44
  -4  -7 -11   16.11    4.87
  -4  -7 -11    7.89    2.50
  -4  -7 -11   21.18    4.10
   4  -7  11   11.93    3.35
  -4   7 -12    9.99    3.21
  -4   7 -12    8.27    3.13
   4   7  12    9.76    3.32
  -4  -7 -12   10.42    5.11
  -4  -7 -12    6.66    2.63
  -4  -7 -12   13.88    3.61
   4   8 -11    3.82    3.83
   4   8 -11    9.22    2.75
   4   8 -11    5.26    2.91
   4  -8 -11    9.23    2.96
   4  -8 -11    6.62    3.03
   4  -8 -11   10.70    3.73
   4  -8 -11    7.14    2.68
   4   8 -10    7.63    3.12
   4   8 -10    8.91    2.70
   4   8 -10   13.88    4.73
   4   8 -10   10.46    2.78
   4  -8 -10    8.44    3.17
   4  -8 -10    8.51    2.93
  -4  -8  10   11.28    2.92
   4  -8 -10   13.81    3.29
   4  -8 -10   10.86    3.15
  -4  -8  10    3.90    2.04
   4   8  -9    1.71    1.50
  -4   8   9   -0.42    1.03
   4   8  -9    0.00    0.99
   4   8  -9    0.66    1.39
  -4  -8   9    0.08    1.06
   4  -8  -9   -0.66    0.86
  -4  -8   9   -0.02    1.07
   4  -8  -9   -0.41    1.35
   4  -8  -9   -0.07    1.15
   4   8  -8    6.37    2.92
  -4   8   8    1.04    1.84
   4   8  -8    4.89    1.89
  -4   8   8    2.40    1.90
  -4  -8   8    1.73    1.29
  -4  -8   8    2.47    1.98
   4  -8  -8   -0.29    1.13
   4  -8  -8    1.03    1.80
   4  -8  -8    4.39    1.98
   4   8  -7    8.80    2.78
  -4   8   7    3.72    1.82
   4   8  -7    8.82    3.07
  -4   8   7    2.07    1.72
   4  -8  -7    5.16    2.20
   4  -8  -7    5.61    2.40
   4  -8  -7    2.10    1.70
  -4  -8   7    3.81    1.73
  -4  -8   7    2.01    1.73
   4   8  -6    8.82    2.37
   4   8  -6    3.65    2.17
  -4   8   6    9.32    2.88
  -4  -8   6    9.46    2.20
   4  -8  -6    4.47    2.23
   4  -8  -6    8.28    2.38
   4  -8  -6    5.24    2.41
   4   8  -5    0.57    1.03
   4   8  -5    0.10    0.74
  -4   8   5    0.13    1.14
  -4  -8   5   -0.47    0.59
   4  -8  -5   -0.07    0.98
   4  -8  -5   -0.48    1.16
   4  -8  -5   -0.02    1.00
  -4  -8   5   -0.87    0.46
  -4   8   4    0.71    1.44
   4   8  -4    0.47    1.26
  -4   8   4    3.56    2.37
   4   8  -4    1.09    1.30
  -4  -8   4    0.78    1.22
  -4  -8   4   -0.10    0.74
   4  -8  -4   -0.27    0.73
   4  -8  -4    0.37    1.37
   4  -8  -4    3.57    2.24
  -4   8   3   -0.10    1.11
   4   8  -3    0.57    1.03
   4   8  -3    4.12    1.86
  -4   8   3    0.74    1.23
  -4  -8   3    1.40    1.30
  -4  -8   3    1.17    1.08
   4  -8  -3    1.93    1.70
  -4  -8   3   -0.02    0.57
   4  -8  -3    2.21    1.53
   4  -8  -3    1.58    1.28
  -4   8   2   49.14    6.85
  -4   8   2   39.88    5.99
   4   8  -2   29.96    3.94
  -4   8   2   36.69    2.68
   4   8  -2   27.31    3.96
  -4  -8   2   35.91    5.17
  -4  -8   2   35.78    3.69
   4  -8  -2   37.79    3.83
   4  -8  -2   37.24    4.89
  -4  -8   2   36.88    2.86
   4   8  -1   37.16    4.72
  -4   8   1   31.07    4.65
  -4   8   1   39.68    5.54
   4   8  -1   54.62    7.03
  -4   8   1   43.52    3.15
  -4   8   1   33.88    5.12
  -4  -8   1   41.15    3.99
   4  -8  -1   39.03    5.06
  -4  -8   1   31.27    2.82
  -4  -8   1   29.51    3.90
  -4  -8   1   40.16    3.97
   4  -8  -1   41.58    5.25
  -4   8   0   41.52    5.41
   4   8   0   45.97    6.08
  -4   8   0   43.75    4.40
  -4   8   0   42.09    6.49
  -4   8   0   40.93    3.37
   4  -8   0   43.64    4.13
   4  -8   0   52.08    4.38
  -4  -8   0   59.33    8.69
  -4  -8   0   42.02    3.43
  -4  -8   0   45.77    4.29
  -4  -8   0   43.66    4.31
   4   8   1    1.73    1.72
  -4   8  -1    1.06    1.06
  -4   8  -1    0.76    1.07
  -4   8  -1    2.36    1.33
  -4   8  -1    2.26    1.64
  -4  -8  -1    0.18    0.78
   4  -8   1    2.34    1.51
  -4  -8  -1    1.70    1.12
  -4  -8  -1    1.27    1.09
   4  -8   1    2.59    1.60
  -4  -8  -1    1.45    1.04
  -4   8  -2   15.65    3.64
  -4   8  -2   15.48    3.04
  -4   8  -2   20.97    3.36
   4   8   2   13.79    3.04
  -4   8  -2   13.80    3.09
   4   8   2   18.95    3.82
  -4  -8  -2   13.43    2.78
  -4  -8  -2   20.03    3.29
  -4  -8  -2    9.08    2.09
  -4  -8  -2   14.37    2.72
   4  -8   2   14.71    2.69
   4  -8   2   18.70    3.50
  -4   8  -3    2.81    1.60
   4   8   3    3.57    1.47
  -4   8  -3    5.78    1.96
   4   8   3    1.76    1.52
  -4   8  -3    6.36    2.40
   4   8   3    5.97    2.42
  -4  -8  -3    5.94    1.89
  -4  -8  -3    2.67    1.27
   4  -8   3    4.38    1.68
  -4  -8  -3    3.13    1.50
   4   8   4   -0.81    0.59
  -4   8  -4   -0.74    0.47
  -4   8  -4   -0.26    0.73
   4   8   4    0.51    0.92
  -4   8  -4    0.01    1.09
  -4  -8  -4   -0.07    0.78
  -4  -8  -4    0.57    0.98
  -4  -8  -4    0.04    0.86
   4  -8   4    0.33    0.83
  -4   8  -5   11.31    3.41
  -4   8  -5   10.78    2.60
  -4   8  -5   12.12    2.60
  -4  -8  -5    7.42    2.10
  -4  -8  -5   10.77    2.56
   4  -8   5   13.52    2.32
  -4   8  -6    2.98    2.17
  -4   8  -6    4.81    1.61
  -4   8  -6    2.14    1.69
  -4   8  -6    5.06    2.23
   4  -8   6    1.68    1.40
  -4  -8  -6    1.96    1.40
  -4  -8  -6    0.90    1.19
  -4   8  -7    8.28    3.28
  -4   8  -7    6.48    1.99
  -4   8  -7    9.03    2.81
   4   8   7    5.65    2.47
  -4   8  -7    7.07    1.81
  -4  -8  -7    6.11    2.14
  -4  -8  -7    5.99    1.82
   4  -8   7    5.11    1.79
  -4  -8  -7    7.96    2.17
  -4   8  -8    1.88    1.66
  -4   8  -8    1.07    1.46
  -4   8  -8   -0.73    0.86
  -4   8  -8    0.99    0.82
   4   8   8    1.89    1.70
  -4  -8  -8    0.16    1.13
   4  -8   8    0.32    0.92
  -4  -8  -8   -0.02    0.96
  -4  -8  -8    0.74    1.20
   4  -8   8    0.32    0.56
  -4   8  -9   19.53    3.95
   4   8   9   24.97    4.56
  -4   8  -9   17.39    4.57
  -4   8  -9   19.93    4.21
   4  -8   9   16.88    3.39
  -4  -8  -9   14.00    3.10
  -4  -8  -9   22.73    4.03
  -4  -8  -9   31.51    4.28
  -4   8 -10   -0.30    1.07
  -4   8 -10   -0.27    1.10
   4   8  10    0.29    1.54
  -4   8 -10    0.14    1.43
  -4  -8 -10    1.35    1.49
   4  -8  10    0.48    1.30
  -4  -8 -10    0.39    1.25
  -4  -8 -10    1.65    1.76
  -4   8 -11    4.57    2.30
  -4   8 -11    1.45    1.65
   4   8  11    0.85    2.36
  -4  -8 -11    1.34    1.71
  -4  -8 -11    1.36    1.50
  -4  -8 -11   -1.62    1.53
  -4   9  10   -0.75    1.15
   4   9 -10    0.57    1.29
   4   9 -10   -0.99    1.40
   4   9 -10    2.27    2.40
   4  -9 -10   -1.69    0.80
   4  -9 -10    1.22    1.71
  -4  -9  10    0.30    1.26
   4  -9 -10    0.21    2.21
   4   9  -9   23.41    4.61
   4   9  -9   13.71    3.50
   4  -9  -9   21.30    4.10
   4  -9  -9   24.79    5.21
  -4  -9   9   14.69    5.38
   4   9  -8   11.84    2.99
   4   9  -8   13.45    4.11
  -4   9   8   13.07    4.14
   4  -9  -8   15.87    3.46
   4  -9  -8   13.48    3.63
   4  -9  -8   17.75    3.68
  -4  -9   8   11.87    3.34
   4   9  -7    2.62    1.71
  -4   9   7    1.83    2.08
   4   9  -7    1.23    1.94
  -4   9   7    2.54    2.15
  -4  -9   7    1.41    1.71
   4  -9  -7    2.59    1.93
   4  -9  -7    1.55    1.66
   4  -9  -7    2.74    2.04
  -4   9   6    0.51    1.27
  -4   9   6    1.47    1.60
   4   9  -6    1.98    1.72
   4   9  -6    1.80    1.79
  -4  -9   6    0.47    1.09
   4  -9  -6    3.19    2.04
   4  -9  -6    2.30    1.61
   4  -9  -6    4.62    2.33
  -4  -9   6    0.45    1.17
  -4   9   5   43.50    6.91
   4   9  -5   33.12    5.04
  -4   9   5   38.16    5.50
   4   9  -5   42.04    5.14
  -4  -9   5   38.99    3.97
   4  -9  -5   48.06    4.66
  -4  -9   5   35.98    4.54
   4  -9  -5   45.77    6.16
   4  -9  -5   45.39    5.69
   4   9  -4    2.32    1.64
  -4   9   4    3.61    2.26
  -4   9   4    3.35    2.05
   4   9  -4    5.00    2.39
  -4  -9   4    2.25    1.38
   4  -9  -4    5.80    2.45
   4  -9  -4    3.96    1.78
  -4  -9   4    5.81    2.14
   4   9  -3    2.26    1.56
  -4   9   3    3.55    2.17
  -4   9   3    3.62    2.26
   4   9  -3    1.62    1.35
  -4  -9   3    4.66    1.83
  -4  -9   3    1.36    1.31
   4  -9  -3    5.59    2.07
  -4  -9   3    4.35    1.29
   4  -9  -3    3.14    2.42
  -4   9   2   24.84    5.15
  -4   9   2   26.51    4.87
   4   9  -2   19.84    4.08
   4   9  -2   20.25    3.73
  -4   9   2   22.30    2.27
   4  -9  -2   17.77    3.65
  -4  -9   2   20.67    2.81
  -4  -9   2   24.56    4.33
   4  -9  -2   23.69    4.45
  -4  -9   2   23.56    3.79
  -4   9   1   -0.27    0.62
  -4   9   1    0.72    1.20
   4   9  -1    1.14    0.87
   4   9  -1   -1.11    0.66
  -4   9   1    0.56    1.40
  -4   9   1    0.42    1.19
  -4  -9   1   -1.44    1.02
  -4  -9   1   -0.39    0.87
  -4  -9   1    0.76    0.82
   4  -9  -1    0.97    1.16
  -4  -9   1   -0.11    0.70
   4  -9  -1    0.26    1.04
  -4   9   0   -0.85    0.63
   4   9   0    1.11    1.57
  -4   9   0    1.16    1.43
  -4   9   0    0.60    1.22
  -4   9   0    0.80    1.38
   4  -9   0   -0.56    0.47
  -4  -9   0   -0.58    0.59
  -4  -9   0   -0.47    0.54
   4  -9   0    1.28    1.46
  -4  -9   0    0.67    0.93
  -4   9  -1   16.11    3.82
   4   9   1   23.43    4.41
  -4   9  -1   18.12    3.06
  -4   9  -1   20.13    4.03
   4  -9   1   24.19    4.17
  -4  -9  -1   16.32    2.98
  -4  -9  -1   14.06    4.43
  -4  -9  -1   21.98    3.37
   4  -9   1   17.72    3.20
  -4   9  -2   17.22    3.95
   4   9   2   17.59    3.55
  -4   9  -2   17.10    3.31
  -4   9  -2   10.67    2.53
  -4  -9  -2    9.02    2.77
  -4  -9  -2   16.80    3.76
   4  -9   2   16.81    3.30
  -4  -9  -2   13.21    2.46
  -4   9  -3    0.01    0.73
  -4   9  -3   -0.48    0.82
  -4   9  -3   -0.13    0.91
   4   9   3   -0.10    1.30
   4   9   3    1.34    1.55
   4   9   3   -0.23    0.88
  -4  -9  -3   -0.88    0.59
  -4  -9  -3   -0.45    0.66
  -4  -9  -3    0.41    0.68
   4  -9   3    0.70    1.18
  -4  -9  -3   -0.74    0.73
   4   9   4   13.07    3.60
   4   9   4   13.35    2.38
  -4   9  -4   11.83    3.02
   4   9   4   17.87    3.47
  -4   9  -4   17.18    3.28
  -4   9  -4   17.92    3.48
  -4  -9  -4   17.31    3.42
   4  -9   4   22.17    3.51
  -4  -9  -4   19.99    3.27
  -4  -9  -4   17.58    3.72
  -4   9  -5    3.05    2.49
  -4   9  -5    3.80    1.84
   4   9   5    3.75    1.85
  -4   9  -5    2.62    1.56
  -4   9  -5    2.60    1.33
   4   9   5    3.13    1.21
   4  -9   5    1.15    1.32
  -4  -9  -5    3.24    1.68
   4  -9   5    2.24    1.20
  -4  -9  -5    2.89    1.46
  -4  -9  -5    2.86    1.98
  -4   9  -6   34.08    4.36
  -4   9  -6   28.96    4.60
  -4   9  -6   24.02    4.89
   4   9   6   33.63    5.98
   4  -9   6   20.17    4.10
  -4  -9  -6   35.94    5.30
  -4  -9  -6   37.11    3.59
  -4  -9  -6   32.36    4.91
  -4   9  -7    0.14    1.20
  -4   9  -7    0.56    1.06
   4   9   7    0.70    1.48
  -4   9  -7    0.44    1.62
  -4   9  -7   -0.13    1.06
   4  -9   7    0.45    1.36
  -4  -9  -7    0.62    1.37
  -4  -9  -7    1.85    1.32
  -4  -9  -7    1.40    1.32
   4   9   8    1.63    1.29
  -4   9  -8    0.35    1.32
  -4   9  -8    2.31    2.19
  -4   9  -8    0.32    0.91
  -4   9  -8    1.84    1.89
  -4  -9  -8    2.60    1.60
  -4  -9  -8    1.88    1.88
   4  -9   8    0.88    1.19
  -4  -9  -8    0.80    1.24
  -4   9  -9    0.35    1.64
  -4   9  -9   -0.55    0.80
   4   9   9   -0.90    0.95
  -4   9  -9    2.52    2.29
  -4   9  -9    0.06    1.18
  -4  -9  -9   -0.02    1.16
  -4  -9  -9   -0.75    0.81
   4  -9   9   -0.44    0.61
  -4  -9  -9    0.17    1.10
  -4   9 -10   -1.27    1.54
   4   9  10   -0.68    1.19
  -4   9 -10   -0.20    0.76
  -4  -9 -10   -0.05    1.13
  -4  -9 -10   -0.26    0.96
  -4  -9 -10   -0.82    0.71
   4  10  -9    2.91    2.64
   4  10  -9   -0.15    1.29
  -4  10   9    2.76    2.15
   4 -10  -9   -1.16    1.66
   4 -10  -9    0.14    1.54
   4 -10  -9    0.25    1.83
  -4 -10   9   -0.99    0.93
   4 -10  -9   -0.49    1.16
   4  10  -8   -0.02    1.12
  -4  10   8    0.17    1.67
   4  10  -8    1.31    1.53
  -4 -10   8    0.02    1.02
   4 -10  -8    0.68    1.56
   4 -10  -8    0.31    1.38
  -4  10   7   17.85    4.52
   4  10  -7   25.34    5.38
   4  10  -7   17.69    4.22
  -4  10   7   14.92    4.72
  -4 -10   7   20.29    4.41
   4 -10  -7   23.55    4.21
  -4 -10   7   19.45    3.58
   4 -10  -7   24.20    5.17
  -4  10   6    1.82    1.85
   4  10  -6    1.32    1.79
   4  10  -6    2.18    1.61
  -4 -10   6    1.59    1.59
   4 -10  -6   -0.69    1.06
   4 -10  -6    5.14    2.14
  -4 -10   6    2.27    1.64
   4  10  -5    1.56    1.65
   4  10  -5    1.63    1.38
  -4 -10   5    7.99    2.81
   4 -10  -5    2.17    1.56
   4 -10  -5    6.18    3.06
  -4 -10   5    6.17    2.33
  -4  10   4   -1.25    0.69
   4  10  -4   -0.07    0.90
   4  10  -4    2.13    1.95
   4 -10  -4    6.03    2.61
   4 -10  -4   -0.20    0.92
  -4 -10   4   -0.49    0.93
  -4 -10   4    1.17    1.30
   4  10  -3    5.84    2.28
  -4  10   3    6.63    2.69
   4  10  -3    3.62    2.29
  -4 -10   3   12.81    2.39
   4 -10  -3    4.17    2.05
  -4 -10   3    9.08    2.52
   4 -10  -3    3.47    1.78
  -4 -10   3   13.14    3.48
   4  10  -2   17.73    3.64
  -4  10   2   23.12    3.08
  -4  10   2   15.22    3.43
   4  10  -2   20.82    4.39
  -4 -10   2   19.76    3.76
   4 -10  -2   17.91    3.70
  -4 -10   2   26.39    3.38
   4 -10  -2   21.15    4.06
  -4 -10   2   21.62    4.23
  -4  10   1   24.52    4.66
   4  10  -1   25.14    4.27
  -4  10   1   31.26    5.55
  -4  10   1   27.00    3.50
   4  10  -1   25.39    4.85
  -4 -10   1   28.82    4.47
  -4 -10   1   26.76    3.58
   4 -10  -1   18.19    3.95
   4 -10  -1   27.62    4.63
  -4 -10   1   19.86    3.68
  -4 -10   1   24.98    4.18
   4  10   0    2.00    1.68
  -4  10   0    8.89    2.89
  -4  10   0   15.13    3.90
  -4  10   0    8.30    2.03
   4  10   0    7.52    2.84
  -4  10   0    9.03    3.23
   4 -10   0    6.68    2.71
  -4 -10   0   10.97    3.10
  -4 -10   0   13.46    3.15
  -4 -10   0    7.79    2.66
  -4 -10   0    7.51    1.93
   4 -10   0    9.78    2.50
   4  10   1   24.70    4.64
  -4  10  -1   21.89    3.73
   4  10   1   25.38    4.66
  -4  10  -1   27.39    4.02
  -4  10  -1   27.14    4.87
  -4  10  -1   21.52    3.68
  -4 -10  -1   26.13    4.50
   4 -10   1   28.72    4.13
  -4 -10  -1   30.48    4.53
   4 -10   1   29.71    4.71
  -4 -10  -1   29.76    4.69
  -4 -10  -1   24.58    3.89
   4  10   2   23.44    3.86
  -4  10  -2   17.54    4.33
  -4  10  -2   19.41    4.09
  -4  10  -2   15.93    3.32
  -4  10  -2   22.55    4.73
   4  10   2   13.79    3.69
   4  10   2   17.86    3.55
  -4 -10  -2   18.38    3.45
   4 -10   2   23.26    3.99
  -4 -10  -2   15.64    4.01
   4 -10   2   13.87    3.39
  -4 -10  -2   16.25    3.48
  -4 -10  -2   16.88    3.47
   4  10   3    2.27    1.76
  -4  10  -3    1.99    1.59
   4  10   3    2.35    2.01
  -4  10  -3   -1.07    0.79
   4  10   3    0.42    1.10
  -4  10  -3    1.44    1.37
  -4  10  -3    0.83    1.40
   4 -10   3   -0.74    0.69
  -4 -10  -3    1.76    1.62
  -4 -10  -3    3.90    1.64
   4 -10   3    2.54    1.77
  -4 -10  -3    1.02    1.44
  -4 -10  -3    2.30    1.97
   4  10   4   11.22    3.04
   4  10   4   12.27    2.93
  -4  10  -4   22.56    4.50
   4  10   4   15.52    2.67
  -4  10  -4   16.92    4.24
  -4  10  -4    9.71    2.51
  -4  10  -4   15.77    3.81
  -4 -10  -4   14.86    3.01
  -4 -10  -4   15.72    3.25
   4 -10   4   13.72    3.21
  -4 -10  -4   17.38    3.94
  -4 -10  -4   11.68    3.49
   4 -10   4   13.73    2.68
  -4  10  -5    0.76    1.92
  -4  10  -5   -0.69    0.72
   4  10   5    0.93    1.18
  -4  10  -5   -0.55    1.22
  -4  10  -5    1.52    1.62
   4  10   5   -0.77    0.68
  -4 -10  -5   -0.83    0.75
  -4 -10  -5    1.23    1.51
   4 -10   5   -0.97    0.84
  -4 -10  -5    0.44    1.33
   4 -10   5    0.98    1.17
  -4 -10  -5    0.44    1.33
   4  10   6    0.06    1.38
  -4  10  -6    0.77    1.48
  -4  10  -6    0.08    0.96
  -4  10  -6   -0.37    1.33
  -4  10  -6    0.78    1.44
  -4 -10  -6   -0.38    0.78
  -4 -10  -6   -0.10    1.07
  -4 -10  -6    0.98    1.45
   4 -10   6    0.50    1.26
   4  10   7    1.84    1.91
  -4  10  -7    0.43    0.94
  -4  10  -7    2.94    1.95
  -4  10  -7    5.31    3.25
  -4 -10  -7    2.87    1.89
   4 -10   7    1.95    1.83
  -4 -10  -7    2.17    1.47
  -4 -10  -7   -0.55    0.86
  -4  10  -8   -0.03    0.98
  -4  10  -8   -0.27    1.15
  -4  10  -8    0.08    1.03
   4  10   8    0.01    1.24
  -4 -10  -8    0.27    1.37
  -4 -10  -8    0.16    1.47
  -4 -10  -8    0.13    0.94
  -4  10  -9    9.36    4.20
   4  10   9   15.49    5.94
  -4  10  -9    8.99    5.40
  -4  10  -9   10.72    2.38
  -4 -10  -9   11.27    2.61
  -4 -10  -9    7.24    2.59
  -4 -10  -9    8.72    3.21
   4  11  -8    6.14    3.25
  -4  11   8   -0.09    1.42
   4  11  -8    6.53    3.01
   4 -11  -8    7.23    2.87
   4 -11  -8   10.85    3.59
  -4 -11   8    4.94    2.34
   4 -11  -8    2.21    1.87
   4  11  -7   -0.28    1.30
  -4  11   7    1.08    2.00
   4  11  -7   -0.33    1.17
   4 -11  -7    2.83    3.50
   4 -11  -7    0.66    1.81
   4  11  -6   -0.04    1.21
  -4  11   6    1.07    2.06
   4  11  -6    0.42    1.10
   4 -11  -6   -0.06    1.02
  -4 -11   6    0.02    1.14
   4 -11  -6    0.44    1.29
  -4 -11   6    1.20    1.44
   4  11  -5   12.32    3.37
  -4  11   5   10.01    3.04
  -4  11   5   13.61    4.47
   4  11  -5    7.40    2.95
   4 -11  -5   15.85    4.24
   4 -11  -5    9.95    3.44
  -4 -11   5    7.19    2.60
  -4 -11   5   10.38    3.06
  -4  11   4   -0.60    1.23
  -4  11   4   -0.28    1.19
   4  11  -4    0.33    1.14
   4  11  -4   -0.17    0.87
  -4 -11   4    1.14    0.88
  -4 -11   4   -0.16    1.10
  -4 -11   4    0.20    1.14
   4 -11  -4   -0.13    2.08
   4 -11  -4   -0.76    0.80
  -4  11   3    0.18    1.31
   4  11  -3   -0.62    0.86
  -4  11   3    0.76    1.73
   4  11  -3    0.13    1.25
  -4 -11   3   -0.18    0.85
   4 -11  -3   -0.77    0.83
  -4 -11   3    1.49    1.45
  -4 -11   3   -0.36    0.65
   4 -11  -3   -0.14    0.97
   4  11  -2    6.70    2.94
  -4  11   2    5.65    2.68
  -4  11   2   10.14    3.73
  -4  11   2    7.03    1.92
   4 -11  -2   12.38    3.57
  -4 -11   2   11.06    3.37
  -4 -11   2    9.64    2.99
   4 -11  -2    8.91    2.84
  -4 -11   2    8.87    2.05
  -4  11   1    0.61    1.48
   4  11  -1    2.04    2.08
  -4  11   1   -0.13    1.01
  -4  11   1    1.01    2.10
  -4 -11   1   -0.73    1.01
  -4 -11   1    0.67    1.52
  -4 -11   1   -0.15    0.88
  -4 -11   1   -0.40    0.58
   4 -11  -1   -0.58    0.83
   4 -11  -1    0.26    1.19
  -4  11   0    1.54    1.18
  -4  11   0    0.77    1.70
   4  11   0    0.45    1.46
   4  11   0   -0.71    1.80
  -4  11   0   -0.44    1.13
   4 -11   0    1.23    1.69
   4 -11   0    0.24    1.01
  -4 -11   0    0.17    1.21
  -4 -11   0    0.76    1.40
  -4 -11   0   -0.54    0.59
  -4 -11   0   -0.87    0.76
   4  11   1    4.29    3.89
  -4  11  -1    3.55    1.97
  -4  11  -1    0.82    1.44
  -4  11  -1    2.17    2.23
   4  11   1    2.67    2.55
   4  11   1    3.15    2.17
  -4  11  -1    1.51    1.73
  -4 -11  -1    4.05    1.71
  -4 -11  -1    2.20    1.88
  -4 -11  -1    2.97    1.65
  -4 -11  -1    2.29    1.80
   4 -11   1    4.17    1.95
   4  11   2    1.83    1.80
  -4  11  -2    3.22    2.26
  -4  11  -2    0.66    1.70
   4  11   2   -0.66    1.29
  -4  11  -2    0.64    1.81
  -4  11  -2    2.93    2.00
  -4 -11  -2    3.13    2.21
   4 -11   2    0.49    1.36
  -4 -11  -2    6.61    2.66
   4 -11   2    0.51    1.18
  -4 -11  -2   -0.31    0.85
  -4 -11  -2    4.68    2.22
   4  11   3    1.14    1.88
  -4  11  -3    1.30    1.32
  -4  11  -3    1.17    2.05
   4  11   3    1.83    1.82
   4  11   3    2.85    1.87
  -4  11  -3    2.32    1.72
  -4  11  -3    2.61    1.85
  -4 -11  -3    4.01    1.99
   4 -11   3    0.49    1.08
  -4 -11  -3    0.08    1.27
   4 -11   3    0.29    1.21
  -4 -11  -3    2.25    1.54
  -4 -11  -3   -0.70    0.69
  -4  11  -4    1.15    1.51
   4  11   4   -1.05    1.00
   4  11   4    0.03    1.08
   4  11   4    1.10    1.37
  -4  11  -4   -1.41    0.87
  -4  11  -4   -0.04    1.08
  -4  11  -4    0.79    1.60
   4 -11   4   -0.11    1.18
   4 -11   4    1.09    1.33
  -4 -11  -4    0.42    1.14
  -4 -11  -4   -0.94    0.68
  -4 -11  -4    0.54    1.24
  -4 -11  -4   -0.58    0.89
  -4  11  -5    0.85    1.41
  -4  11  -5    3.08    2.89
   4  11   5    1.36    1.73
  -4  11  -5    0.21    1.21
  -4  11  -5    1.13    1.49
   4  11   5   -0.18    1.00
   4 -11   5    0.05    1.10
  -4 -11  -5    0.01    0.97
  -4 -11  -5    0.94    1.25
  -4 -11  -5    3.40    2.35
  -4 -11  -5    0.82    1.50
   4 -11   5    1.53    1.40
  -4  11  -6    0.62    1.24
  -4  11  -6   -0.35    0.86
  -4  11  -6    0.38    1.58
   4  11   6   -0.34    1.04
  -4 -11  -6    0.99    1.33
  -4 -11  -6   -0.53    1.21
  -4 -11  -6   -0.90    0.64
  -4  11  -7    1.20    1.92
  -4  11  -7    0.33    1.24
  -4  11  -7   -0.34    1.13
  -4 -11  -7    2.18    2.11
  -4 -11  -7    1.29    1.74
  -4 -11  -7    1.39    1.49
  -4  11  -8    5.11    3.07
  -4  11  -8    7.20    2.59
  -4  11  -8    9.85    3.59
  -4 -11  -8    5.99    2.60
  -4 -11  -8    4.19    2.19
  -4  12   6    0.96    1.96
   4  12  -6    0.68    1.28
  -4 -12   6    3.33    2.37
   4 -12  -6   -0.75    1.28
   4  12  -5    0.46    1.58
  -4  12   5    0.79    1.61
   4 -12  -5    1.26    2.54
  -4 -12   5   -0.22    1.03
   4  12  -4    1.80    2.52
   4  12  -4   -1.56    0.83
  -4  12   4   -0.18    1.79
  -4 -12   4   -0.69    1.25
   4 -12  -4    0.13    1.52
  -4 -12   4    0.59    0.85
   4 -12  -4   -0.30    1.36
  -4 -12   4    1.47    1.74
   4  12  -3    0.15    1.62
   4  12  -3    0.04    1.45
  -4  12   3    1.76    2.85
  -4  12   3    1.23    1.94
  -4 -12   3    2.75    1.43
  -4 -12   3    0.32    1.48
  -4 -12   3    1.17    1.82
   4 -12  -3    0.21    1.38
   4 -12  -3    2.66    2.47
   4  12  -2    3.39    2.90
  -4  12   2    1.76    2.06
   4  12  -2    1.70    1.93
  -4  12   2    1.17    1.29
  -4  12   2    0.85    2.83
   4 -12  -2    1.89    1.93
  -4 -12   2    0.08    1.25
  -4 -12   2    1.29    1.55
   4 -12  -2    1.05    1.44
  -4 -12   2    1.89    1.36
  -4  12   1   11.54    3.63
   4  12  -1   13.28    3.86
  -4  12   1   10.15    2.48
  -4  12   1    9.20    3.98
   4  12  -1    2.42    2.03
  -4 -12   1    7.55    2.28
  -4 -12   1   12.37    3.36
   4 -12  -1   10.97    3.49
  -4 -12   1    9.28    3.13
  -4 -12   1   10.45    3.05
   4 -12  -1    8.27    3.21
  -4  12   0    2.54    2.70
   4  12   0   -0.12    1.41
   4  12   0    0.63    1.18
   4  12   0   -0.30    1.07
  -4  12   0   -0.33    1.12
  -4  12   0    0.11    0.95
   4 -12   0   -0.64    1.02
   4 -12   0   -0.78    0.81
  -4 -12   0    1.21    1.81
  -4 -12   0    1.40    1.69
  -4 -12   0   -0.13    1.18
  -4 -12   0    1.31    1.25
  -4  12  -1   10.68    2.73
   4  12   1    5.92    2.88
   4  12   1   13.13    4.05
  -4  12  -1    3.96    2.59
  -4  12  -1   14.48    4.03
  -4 -12  -1   15.59    3.49
  -4 -12  -1    8.04    3.12
  -4 -12  -1   17.09    3.86
   4 -12   1   11.00    3.37
   4 -12   1   11.30    3.34
  -4 -12  -1   12.80    3.11
   4  12   2    1.66    2.34
  -4  12  -2    0.10    1.41
  -4  12  -2   -0.40    1.42
  -4  12  -2   -0.56    1.61
   4  12   2    2.40    1.89
  -4  12  -2    2.98    1.84
  -4 -12  -2    1.26    1.38
  -4 -12  -2    2.76    1.98
  -4 -12  -2    1.52    1.70
  -4 -12  -2    1.68    2.11
   4 -12   2    2.35    1.67
   4 -12   2    4.32    3.13
  -4  12  -3    0.70    1.50
  -4  12  -3   -1.51    1.24
   4  12   3   -0.43    1.11
  -4  12  -3    0.77    1.40
  -4  12  -3   -0.79    0.96
  -4 -12  -3    1.31    1.41
  -4 -12  -3   -0.70    0.90
   4 -12   3    0.54    1.31
  -4 -12  -3    0.83    1.77
  -4  12  -4    5.87    3.50
   4  12   4    5.95    2.17
  -4  12  -4   15.59    4.08
   4  12   4    3.09    2.11
  -4  12  -4    5.84    2.53
  -4 -12  -4    9.99    3.06
   4 -12   4    9.11    2.67
  -4 -12  -4   13.28    3.09
  -4 -12  -4    9.10    3.08
  -4  12  -5    2.59    2.49
  -4  12  -5    2.92    2.07
  -4  12  -5    1.55    1.72
   4  12   5    3.38    1.81
  -4 -12  -5    1.93    1.76
  -4 -12  -5    0.30    2.79
  -4 -12  -5    5.48    2.29
   4 -12   5   -0.59    0.95
  -4  12  -6    2.85    2.27
  -4  12  -6    1.32    1.94
  -4  12  -6    3.37    2.36
  -4 -12  -6    3.98    1.87
  -4 -12  -6    3.54    2.54
  -4 -12  -6    1.00    1.92
   4  13  -2   -1.47    1.00
  -4  13   2   -1.01    1.19
  -4  13   2   -0.13    1.08
  -4 -13   2    0.42    1.35
  -4 -13   2   -0.12    0.98
   4 -13  -2    1.17    1.98
   4  13  -1   10.54    3.77
  -4  13   1    2.89    3.69
   4  13  -1    2.68    4.22
  -4  13   1    3.67    1.99
   4 -13  -1    2.15    1.91
  -4 -13   1    7.66    2.77
  -4 -13   1    5.91    2.12
  -4 -13   1    2.68    2.09
   4  13   0    0.35    1.72
  -4  13   0   -0.06    1.35
   4  13   0   -1.08    1.22
   4 -13   0   -1.23    0.89
  -4 -13   0   -0.06    1.43
  -4 -13   0    1.16    1.48
  -4 -13   0   -0.23    1.28
  -4  13  -1   -1.46    0.72
   4  13   1    2.11    2.05
  -4  13  -1    0.61    1.64
   4  13   1   -0.26    1.68
  -4 -13  -1   -0.76    0.89
   4 -13   1   -0.80    1.15
  -4 -13  -1   -0.63    1.14
  -4 -13  -1   -0.55    0.99
  -4  13  -2    6.20    3.63
  -4  13  -2    5.99    2.73
   4  13   2    7.98    3.25
  -4 -13  -2    5.72    2.70
  -4 -13  -2    3.87    2.06
   4 -13   2    5.31    2.65
  -4 -13  -2    2.99    2.05
   5   0 -14    3.21    2.74
   5   0 -14    2.69    2.44
   5   0 -14    1.02    1.43
   5   0 -14    0.17    1.04
   5   0 -13   -0.94    0.70
   5   0 -13   -0.21    0.78
   5   0 -13   -1.03    0.66
   5   0 -13    0.37    1.71
   5   0 -12    0.30    0.86
   5   0 -12    0.35    1.08
   5   0 -12   -0.68    0.86
   5   0 -12    1.29    1.85
   5   0 -11   -0.43    1.13
   5   0 -11    0.46    1.19
   5   0 -11   -0.40    0.78
   5   0 -10  127.49    6.88
   5   0 -10  135.30    8.64
  -5   0  10  123.12    6.42
   5   0 -10  120.17    8.60
  -5   0   9    0.69    0.87
   5   0  -9   -0.80    0.46
   5   0  -9   -0.13    1.14
  -5   0   8   64.52    4.24
   5   0  -8   62.17    4.45
   5   0  -8   68.12    5.88
  -5   0   7    0.55    0.95
  -5   0   7    0.14    0.58
   5   0  -7    0.14    0.76
   5   0  -7    0.59    0.91
  -5   0   6   37.64    2.96
  -5   0   6   39.09    3.97
   5   0  -6   43.51    5.74
   5   0  -6   37.66    3.24
   5   0  -5   -1.05    0.46
   5   0  -5   -0.11    0.59
  -5   0   5   -0.19    0.47
  -5   0   5   -0.17    0.70
   5   0  -4  138.00    7.15
  -5   0   4  135.38    5.53
  -5   0   3   -0.83    0.54
   5   0  -3    0.19    0.83
   5   0  -3   -0.61    0.69
  -5   0   3    0.48    0.61
  -5   0   2  156.23    6.87
   5   0  -2  168.88    6.98
  -5   0   2  166.50    3.92
   5   0  -2  150.18    6.86
  -5   0   2  156.68    6.19
  -5   0   1    0.29    0.83
  -5   0   1   -0.12    0.60
   5   0  -1    0.65    0.88
  -5   0   1   -0.11    0.36
  -5   0   0  301.24    9.04
  -5   0   0  305.79    7.20
   5   0   0  284.15    9.11
  -5   0   0  293.93    9.68
  -5   0  -1   -0.78    0.56
  -5   0  -1    0.72    0.68
   5   0   1   -0.75    0.66
  -5   0  -1   -0.43    0.53
   5   0   2   32.76    2.52
   5   0   2   34.15    2.76
  -5   0  -2   30.16    2.50
  -5   0  -2   33.23    2.74
   5   0   3   -0.32    0.34
   5   0   3   -0.41    0.33
  -5   0  -3   -0.31    0.55
  -5   0  -3   -0.40    0.58
   5   0   3    1.04    0.81
   5   0   4  229.49    7.56
  -5   0  -4  223.13    7.81
  -5   0  -4  233.68    7.33
   5   0   5   -0.39    0.41
  -5   0  -5    0.21    0.71
  -5   0  -5    1.03    0.92
  -5   0  -6   92.68    5.43
  -5   0  -6   92.21    4.57
  -5   0  -7   -0.38    0.55
   5   0   7   -0.26    0.73
  -5   0  -7    0.63    1.04
  -5   0  -8    2.41    1.04
  -5   0  -8    0.97    1.30
   5   0   8    1.37    1.22
  -5   0  -9   -0.01    0.60
   5   0   9    0.31    0.88
  -5   0  -9   -0.05    0.72
  -5   0 -10    0.03    0.92
   5   0  10   -0.12    0.78
  -5   0 -10    1.45    1.54
  -5   0 -11    1.25    1.42
   5   0  11    0.20    0.88
  -5   0 -11   -0.06    0.85
  -5   0 -12    0.76    1.04
  -5   0 -12   -0.39    0.86
  -5   0 -12    0.82    1.42
  -5   0 -13   -0.40    0.96
  -5   0 -13   -0.37    0.95
  -5   0 -13    0.47    1.15
  -5   0 -13   -0.88    0.71
  -5   0 -14    2.47    1.69
  -5   0 -14    4.00    2.27
  -5   0 -14    2.27    2.21
  -5   0 -14    4.20    2.28
   5   1 -14    7.88    1.99
   5   1 -14    7.45    3.14
   5   1 -14    4.14    2.89
   5   1 -14    5.95    2.75
   5  -1 -14    7.81    2.56
   5  -1 -14    5.66    3.30
   5  -1 -14    6.33    2.24
   5  -1 -14    7.04    3.36
   5   1 -13   -0.36    0.75
   5   1 -13    0.23    1.07
   5   1 -13    1.46    1.50
   5   1 -13   -0.15    1.12
   5  -1 -13    0.75    1.30
   5  -1 -13    0.55    1.22
   5  -1 -13   -0.11    0.93
   5  -1 -13   -0.95    1.00
   5   1 -12    2.11    2.11
   5   1 -12    3.81    1.93
   5   1 -12    1.28    1.00
   5   1 -12    1.67    1.62
   5  -1 -12    5.94    2.74
   5  -1 -12    2.66    2.36
   5  -1 -12    0.17    0.94
   5  -1 -12    1.47    1.19
   5   1 -11    4.77    2.11
   5   1 -11    5.05    2.94
   5  -1 -11    3.25    2.39
   5  -1 -11    3.54    2.28
  -5  -1  11    0.83    1.08
   5  -1 -11    6.58    2.03
   5   1 -10   10.79    2.55
   5   1 -10   12.81    4.72
   5  -1 -10   13.03    3.50
   5  -1 -10   10.57    2.54
   5  -1 -10   10.80    3.04
   5   1  -9    0.18    0.89
  -5   1   9    0.23    0.80
   5   1  -9    0.24    1.20
   5  -1  -9   -0.02    1.06
  -5  -1   9    1.55    1.18
   5  -1  -9   -1.41    0.69
   5  -1  -9   -0.34    0.60
  -5   1   8    4.99    2.09
  -5   1   8    4.22    1.42
   5   1  -8    5.42    2.21
   5   1  -8    4.04    1.47
  -5  -1   8    3.66    1.39
   5  -1  -8    7.79    2.59
   5  -1  -8    5.88    2.14
   5  -1  -8    5.81    1.68
  -5   1   7    1.68    1.47
   5   1  -7    0.99    0.88
   5   1  -7    0.68    1.19
  -5   1   7    1.30    0.97
   5  -1  -7    3.68    1.78
   5  -1  -7    0.54    0.81
  -5  -1   7    1.02    1.02
   5  -1  -7    1.01    1.42
  -5   1   6    2.53    1.37
   5   1  -6    3.90    1.41
  -5   1   6    3.57    1.11
   5   1  -6    4.31    1.95
   5  -1  -6    1.91    1.44
  -5  -1   6    5.34    1.47
   5   1  -5    7.79    1.83
  -5   1   5   13.45    3.07
  -5   1   5   11.36    1.94
   5   1  -5    7.56    2.32
  -5  -1   5   14.57    2.92
  -5  -1   5    8.76    1.89
   5  -1  -5    8.98    2.48
   5  -1  -5    8.52    1.86
   5   1  -4   26.55    3.87
  -5   1   4   28.03    2.28
  -5   1   4   35.60    5.00
   5   1  -4   26.84    3.41
   5  -1  -4   32.24    4.42
  -5  -1   4   22.48    3.29
  -5  -1   4   32.13    2.82
   5  -1  -4   27.52    2.64
  -5   1   3   32.20    4.46
   5   1  -3   23.23    2.83
   5   1  -3   25.52    3.17
  -5   1   3   23.97    2.23
   5  -1  -3   27.62    2.76
   5  -1  -3   23.38    3.43
  -5  -1   3   26.46    2.56
  -5  -1   3   21.68    2.90
  -5   1   2   12.20    2.86
   5   1  -2   11.78    2.21
  -5   1   2   10.76    2.03
  -5   1   2   11.64    1.10
   5   1  -2    9.03    2.20
   5  -1  -2    4.59    1.42
   5  -1  -2   12.64    1.13
  -5  -1   2   12.11    1.08
  -5  -1   2    8.43    1.66
  -5  -1   2   15.18    2.70
   5   1  -1   51.14    3.74
   5   1  -1   48.75    3.94
  -5   1   1   49.58    3.58
  -5   1   1   50.83    2.46
[truncated: 453,690 more chars]
